# Supplementary material for: Link-based quantitative methods to identify differentially coexpressed genes and gene Pairs
Source: BMC Bioinformatics. 2011 Aug 2;12:315. doi: 10.1186/1471-2105-12-315 (PMC3199761; doi:10.1186/1471-2105-12-315)
Supplement: Additional file 5 — 337 DCGs identified by DCp. [file 1471-2105-12-315-S5.XLS]

## Sheet: 337 DCGs
	#supplement 5 to Yu et al. “differential co-expression analysis”: DCGs mined by DCp
	#DCG: differentially co-expressed gene
	#column 'annotation' indicates whether the gene is collected in a knowledge source on T2D-related genes. Knowledge sources are: KEGG T2D-related pathways (rno04930, rno04940, rno04910, and rno00190); a self-compiled set of 425 T2D-related genes in rat, which were based on the original list in PMC2242814; a list of 46 T2D-associated genes kindly provided by Dr. Christian Herder from German Diabete…
	#columns 'DCP.dC', 'DCP.p', and 'DCP.FWER' are key statistics output by DCP.
	#columns 'FC' and 'log2(FC)' give the 'fold change' and 'logged fold change (at base two)' of differential expression values.
	#columns 'N.degree' and 'D.degree' denote the connectivities of each gene in the normal/disease co-expression networks.
	#columns 'DCL.S', 'DCL.W', and 'DCL.R' give the numbers of the strenghthened, weakened and reversed DCLs mined by the DCe method for the DCP-retrieved DCGs.
DCG rank	GeneID	Symbol	Probeset	annotation	DCP.dC	DCP.p	DCP.FWER	N.degree	D.degree	FC	log2(FC)	DCL.S	DCL.W	DCL.R
161	24158	Acadm	J02791_at		1.06665	0.0239106	0.654061	70	53	0.778027	-0.362108	4	15	0
47	24162	Acp2	rc_AI234950_at		1.13911	0.00822204	0.654061	13	46	1.08004	0.111083	2	0	0
195	24174	Adra2b	M32061_at		1.05109	0.0294428	0.654061	25	31	0.715607	-0.48276	3	3	0
254	24216	Atp4a	X61933mRNA_s_at		1.03051	0.0383822	0.654061	3	5	0.782864	-0.353166	1	0	0
59	24225	Bdnf	X67108_at	one of 425 rat T2D related genes//	1.12846	0.00973221	0.654061	4	21	2.12899	1.09017	2	0	0
216	24239	Cacna1c	M59786_at	$`rno04930 | Type II diabetes mellitus`//	1.04543	0.0316839	0.654061	9	11	0.742097	-0.43032	1	1	0
65	24379	Gad1	X57573_at	$`rno04940 | Type I diabetes mellitus`//	1.12218	0.0107158	0.654061	6	18	0.269582	-1.89121	2	1	0
265	24408	Grin1	S39221_at		1.0264	0.0403738	0.654061	5	44	0.76573	-0.385091	9	2	0
199	24409	Grin2a	D13211_s_at		1.05019	0.0297794	0.654061	8	12	0.807806	-0.30792	3	1	0
120	24412	Grin2d	U08260_at		1.0846	0.0186254	0.654061	19	15	0.802221	-0.317928	5	3	0
89	24450	Hmgcs2	M33648_at		1.10666	0.0135631	0.654061	130	64	23.2574	4.53962	6	27	2
121	24492	Igl	M77362_at		1.08438	0.0186816	0.654061	4	3	1.88479	0.914407	0	2	0
209	24498	Il6	M26744_at	one of 425 rat T2D related genes//	1.04775	0.0307375	0.654061	124	2	1.77321	0.826362	0	23	0
45	24503	Ina	M73049_at		1.14005	0.00809654	0.654061	3	1	0.418762	-1.2558	0	0	0
124	24523	Klk7	M19647_f_at		1.08264	0.0191414	0.654061	19	19	1.11056	0.151281	4	2	0
289	24583	Myh3	X04267_at		1.0178	0.0448911	0.654061	16	60	7.45635	2.89847	5	0	1
109	24600	Nos3	AF110508_at	one of 425 rat T2D related genes//	1.09198	0.0167658	0.654061	5	13	0.759644	-0.396604	2	1	0
274	24605	Nras	X68394_at	$`rno04910 | Insulin signaling pathway`//	1.02445	0.0413561	0.654061	19	14	0.705862	-0.502541	2	3	0
301	24617	Serpine1	M24067_at	one of 425 rat T2D related genes//	1.0154	0.0461977	0.654061	46	45	2.06754	1.04792	7	4	0
35	24646	Abcb1b	M81855_at		1.16124	0.00576201	0.654061	18	10	1.23337	0.302608	2	4	0
312	24694	Pth	S80127_s_at		1.01318	0.0474222	0.654061	58	61	1.07208	0.100407	9	2	0
180	24717	Rho	Z46957_at		1.05733	0.0271075	0.654061	26	30	0.866338	-0.206998	4	3	0
107	24718	Reln	rc_AA893471_s_at		1.09399	0.0162833	0.654061	34	81	1.96784	0.97661	7	5	1
249	24765	Scg2	M93669_at		1.03185	0.0377215	0.654061	6	59	0.839681	-0.252087	8	2	0
263	24792	Agxt	X06357cds_s_at		1.02719	0.0399853	0.654061	66	10	0.920789	-0.119058	1	16	0
17	24818	Tcp1	rc_AA900850_at		1.18707	0.0037106	0.654061	165	5	0.81179	-0.300822	1	36	0
322	24867	Vcsa1	X84997mRNA#5_at		1.01139	0.0484556	0.654061	74	10	0.366832	-1.44681	1	17	0
95	24906	LOC24906	AF041083_at		1.1037	0.014158	0.654061	18	139	1.26112	0.334703	19	1	1
203	24914	Lox	rc_AA875582_at		1.04909	0.0301903	0.654061	96	34	2.38633	1.25479	2	19	0
230	24922	Gabrb3	X15468cds_at		1.04029	0.0338791	0.654061	14	11	1.50064	0.585573	0	3	0
129	24934	Klrk1	AF009511_at		1.08159	0.019425	0.654061	9	38	0.695069	-0.524773	4	0	0
97	24950	Srd5a1	J05035_at		1.10299	0.0143079	0.654061	7	18	0.84474	-0.24342	1	1	0
179	25031	Plcb4	L15556_at		1.05748	0.0270546	0.654061	17	17	1.01721	0.0246125	3	3	0
210	25040	Gip	M92916_at	one of 425 rat T2D related genes//	1.04743	0.0308638	0.654061	7	12	0.632989	-0.659747	0	0	0
204	25058	Hk1	rc_AI012593_at		1.04898	0.0302348	0.654061	22	23	1.10441	0.143279	1	0	0
310	25061	Crabp1	rc_AA875025_at		1.01346	0.0472586	0.654061	118	17	1.17138	0.228204	5	24	0
200	25126	Stat5b	X91988_at		1.05011	0.0298124	0.654061	25	15	1.09368	0.129195	4	4	1
176	25203	Ccnb1	rc_AA998164_s_at		1.05846	0.0267125	0.654061	16	33	1.36154	0.445241	4	0	0
158	25242	Arnt	U61184_at	one of 425 rat T2D related genes//	1.06719	0.0237429	0.654061	107	25	0.714219	-0.485562	3	20	0
178	25258	Glycam1	L08100_at		1.05816	0.0268153	0.654061	84	68	9.05597	3.17887	10	21	0
238	25263	Mal	U31367_at		1.03661	0.035515	0.654061	14	22	1.039	0.0552011	3	0	0
51	25268	Proc	X64336_at		1.13639	0.00859035	0.654061	80	11	1.56325	0.644549	0	20	0
248	25272	Mapk10	L27128_at	$`rno04930 | Type II diabetes mellitus`//$`rno04910 | Insulin signaling pathway`//one of 425 rat T2D related genes	1.0319	0.0376982	0.654061	7	46	0.79079	-0.338633	4	1	0
229	25275	Cnp	L16532_at		1.0409	0.033613	0.654061	7	41	1.81963	0.863647	9	1	0
40	25278	Cox6a2	X72758mRNA_at	$`rno00190 | Oxidative phosphorylation`//	1.14902	0.00701721	0.654061	12	12	0.567109	-0.818302	2	2	0
220	25279	Cyp24a1	L04619_s_at		1.0442	0.0321931	0.654061	30	9	0.457943	-1.12676	2	4	0
56	25281	Nup153	rc_AI177052_at		1.1301	0.0094745	0.654061	6	102	0.406383	-1.29909	15	1	0
138	25284	Amacr	U89905_at		1.0755	0.0211733	0.654061	9	187	0.903004	-0.147195	35	1	0
49	25290	Alox5	J03960_at		1.13763	0.00842581	0.654061	2	10	1.0205	0.0292717	1	0	0
205	25304	Comp	X72914_at		1.04889	0.0302749	0.654061	7	46	0.967727	-0.0473279	10	2	1
167	25317	Fgf1	X14232_at		1.06282	0.0252042	0.654061	8	25	0.828843	-0.270829	1	1	0
177	25330	Lipe	U40001_at	$`rno04910 | Insulin signaling pathway`//one of 425 rat T2D related genes	1.05819	0.0268059	0.654061	14	37	2.03903	1.02788	5	2	0
112	25350	Sftpd	M81231_at		1.08953	0.0173708	0.654061	14	14	0.524198	-0.931817	3	1	1
171	25354	Sstr5	L04535_at	one of 425 rat T2D related genes//	1.06045	0.0260057	0.654061	10	15	1.76604	0.820518	0	1	0
287	25381	Apeg1	U57097_at		1.0186	0.044464	0.654061	13	18	1.18054	0.239449	2	0	0
12	25394	Bfsp1	AB003104_at		1.20729	0.0026107	0.654061	68	30	2.20743	1.14237	3	11	2
185	25398	Cacna1a	AF051526_at	$`rno04930 | Type II diabetes mellitus`//	1.05507	0.0279421	0.654061	3	4	0.550529	-0.86111	0	0	0
305	25407	Cd59	rc_AA818025_at		1.01507	0.0463763	0.654061	17	111	1.21907	0.285786	10	1	1
94	25418	Dpysl3	U52104_at		1.10455	0.0139782	0.654061	17	71	0.490892	-1.02652	12	2	1
316	25426	Cyp1b1	U09540_at		1.01266	0.0477188	0.654061	12	15	0.5325	-0.909146	4	3	0
163	25435	Eef2k	X96426_at		1.06487	0.0245125	0.654061	20	55	0.488644	-1.03314	11	1	0
311	25444	Fgf9	D14839_at		1.01342	0.0472848	0.654061	8	9	0.572608	-0.80438	1	1	0
50	25454	Gfra1	U97142_at		1.13754	0.00843924	0.654061	29	10	0.67909	-0.558325	2	6	0
326	25459	Hmgb1	rc_AA944177_at		1.01069	0.0488374	0.654061	43	25	1.47428	0.560011	3	8	0
337	25469	Kcna4	M32867_at		1.00881	0.0499498	0.654061	7	17	0.802007	-0.318314	2	0	0
60	25472	Kcnj8	D42145_at		1.12748	0.00987261	0.654061	7	10	0.849932	-0.234581	2	1	0
63	25490	Nedd8	rc_AA892544_s_at		1.12424	0.0103784	0.654061	94	3	1.18986	0.250787	0	25	0
133	25491	Nes	M34384_at		1.07702	0.0207186	0.654061	9	16	1.00112	0.00161086	3	1	0
297	25497	Npap60	U41845_at		1.01651	0.0455899	0.654061	108	86	0.7089	-0.496345	16	19	0
214	25504	Oxt	K01701_at		1.04655	0.0312233	0.654061	8	123	0.68537	-0.545045	21	1	1
315	25507	Pcsk6	rc_AI230712_at		1.01269	0.0477028	0.654061	18	39	1.08844	0.122255	3	1	0
41	25527	Ptgis	U53855_at		1.1476	0.00718762	0.654061	6	46	1.28227	0.358701	7	0	1
262	25547	St8sia3	U55938_at		1.02759	0.0397939	0.654061	98	197	1.01151	0.0165122	13	3	1
285	25554	Snai2	U97061_at		1.01872	0.0443939	0.654061	15	13	0.61625	-0.698412	2	3	0
72	25556	Il1rl1	U04319_at		1.11869	0.0113039	0.654061	27	39	1.70724	0.771669	5	3	0
208	25625	Tnfrsf1a	M63122_at	one of 425 rat T2D related genes//	1.0478	0.0307156	0.654061	7	14	1.07067	0.0985078	1	3	0
292	25644	Bmp6	X58830_at		1.01757	0.0450168	0.654061	32	10	0.923286	-0.11515	0	6	0
223	25648	Slc7a1	U70476_at		1.04384	0.0323488	0.654061	29	7	2.53413	1.34149	2	4	0
14	25660	Cd28	X55288_at	$`rno04940 | Type I diabetes mellitus`//	1.20583	0.00267219	0.654061	38	134	1.21144	0.276724	21	4	1
28	25664	Pparg	AB011365_s_at	one of 425 rat T2D related genes//one of 46 T2D-associated genes	1.17119	0.00490115	0.654061	9	249	1.04533	0.0639552	31	1	0
219	25690	Ahr	AF082126_at		1.04445	0.0320949	0.654061	6	74	1.20292	0.266539	9	0	0
31	25710	Cd3d	X53430_at		1.16759	0.00519538	0.654061	90	73	7.76516	2.95702	7	17	3
52	25731	Syt3	D28512_at		1.13587	0.0086617	0.654061	97	31	0.69637	-0.522074	8	25	0
251	25745	Myh9	U31463_at		1.03172	0.0377885	0.654061	29	40	0.303757	-1.71901	7	0	0
291	29147	Jag2	U70050_at		1.01763	0.0449872	0.654061	114	63	0.563909	-0.826465	4	21	0
227	29192	Psen1	D82363_s_at		1.0428	0.0327864	0.654061	41	6	0.54891	-0.865357	1	3	0
157	29210	Epha3	U69278_at		1.06727	0.0237154	0.654061	50	17	1.06893	0.0961697	0	8	1
143	29227	Nfib	rc_AI176488_at		1.07394	0.0216416	0.654061	17	36	1.32502	0.40601	2	2	0
169	29230	Sqle	D37920_at		1.06112	0.0257784	0.654061	9	9	1.11401	0.155766	0	1	0
302	29237	Penk1	S49491_s_at		1.01538	0.0462115	0.654061	10	20	1.36292	0.446698	3	1	0
264	29248	Tnni3	M92074_at		1.02704	0.0400667	0.654061	62	6	1.9535	0.966059	1	9	0
44	29252	Gzmm	L05175_at		1.14038	0.00805876	0.654061	66	55	0.958985	-0.0604198	10	10	0
83	29257	Rpl9	X51706cds_at		1.10939	0.0130126	0.654061	105	142	1.36691	0.450917	17	26	2
181	29264	Clip2	AJ000485_at		1.05731	0.0271165	0.654061	72	15	2.17115	1.11846	4	15	0
242	29265	Mcpt1	U67915_at		1.0353	0.0361154	0.654061	129	26	1.24494	0.316079	1	19	0
43	29268	Tpsb2	D38455_at		1.14323	0.00769591	0.654061	121	38	1.0466	0.0657154	3	18	0
272	29337	Plcg2	J05155_at		1.02514	0.0410124	0.654061	19	6	1.19173	0.253059	3	2	0
98	29403	Asgr2	X07636_at		1.10039	0.0148676	0.654061	13	1	1.34287	0.425315	0	1	0
193	29424	Htt	U18650_at		1.05256	0.0288835	0.654061	4	8	0.886536	-0.173749	1	1	0
270	29460	Tesk1	rc_AA875043_at		1.02567	0.0407385	0.654061	28	26	1.56798	0.64891	1	8	0
29	29464	Slc6a6	M96601_at		1.17082	0.00492991	0.654061	29	20	1.12623	0.171506	2	3	0
147	29467	Ddit3	U30186_at		1.07156	0.0223553	0.654061	26	15	0.861527	-0.215032	0	3	0
245	29476	Glg1	rc_AI176461_s_at		1.03367	0.0368703	0.654061	6	122	1.0581	0.081482	24	2	0
86	29563	Crabp2	U23407_at		1.10827	0.0132401	0.654061	46	20	0.501423	-0.9959	0	5	0
234	29591	Tgfbr1	L26110_at		1.03897	0.0344638	0.654061	1	50	0.294098	-1.76563	4	0	0
152	29619	Btg2	M60921_at		1.06914	0.0231284	0.654061	14	200	1.3234	0.404245	31	1	0
136	29627	Gria2	M38061_at		1.07584	0.0210653	0.654061	9	6	2.4175	1.27352	1	2	0
241	29667	Sfrs5	rc_AA955554_at		1.03566	0.0359561	0.654061	39	9	0.832923	-0.263745	1	8	0
66	29676	Psmb3	D21800_at		1.12196	0.0107496	0.654061	7	29	0.779681	-0.359044	5	3	0
27	29677	Psmc3	U77918_at		1.17133	0.00488961	0.654061	15	33	0.850093	-0.234308	2	2	0
268	29707	Gabra5	X51992_at		1.02634	0.0404027	0.654061	5	113	0.534803	-0.90292	19	0	0
327	29713	Kcnj5	L35771_at	one of 425 rat T2D related genes//	1.01065	0.0488644	0.654061	27	2	0.742701	-0.429147	1	5	0
38	29715	Slc8a1	X68191_at		1.15605	0.00626338	0.654061	12	44	0.64806	-0.625802	7	2	0
222	29722	Apbb1	X60469mRNA_s_at		1.04392	0.0323158	0.654061	5	19	1.00392	0.00564527	3	1	0
148	29743	Slc25a1	L12016_at		1.0714	0.0224067	0.654061	10	16	0.830387	-0.268145	2	2	0
87	50552	Zfp292	L23077_at		1.10745	0.0134059	0.654061	57	64	0.37298	-1.42283	8	9	1
9	50554	Smad4	rc_AI008639_at		1.23368	0.00160042	0.654061	40	32	1.05455	0.0766271	3	9	0
293	50555	Ugt8a	rc_AI228110_s_at		1.01739	0.0451104	0.654061	15	4	0.982044	-0.0261407	1	0	0
4	50662	Runx1	L35271_at		1.26092	0.00093851	0.654061	64	141	1.40016	0.485588	32	12	2
206	50664	Gnao	M17526_at		1.04857	0.0303916	0.654061	8	12	0.818044	-0.289749	2	1	0
113	50938	Cdon	AF004840_at		1.08866	0.0175849	0.654061	13	4	0.532534	-0.909055	1	4	0
168	54223	Adcy4	M80633_at		1.0612	0.0257549	0.654061	7	100	3.02126	1.59515	21	0	0
135	54230	Btg3	AF087037_at		1.07685	0.02077	0.654061	7	6	1.01241	0.0177967	1	2	0
213	54242	Cpa3	U67914_at		1.04659	0.0312084	0.654061	33	24	1.84847	0.886333	5	8	0
131	54259	Inpp5d	U55192_at	$`rno04910 | Insulin signaling pathway`//one of 425 rat T2D related genes	1.07961	0.0199899	0.654061	42	122	2.3618	1.23989	17	5	0
174	54284	Pitx2	AF039832_at		1.05862	0.0266483	0.654061	5	59	0.694111	-0.526761	6	0	0
111	54311	Timm17a	AB006450_at		1.09087	0.017038	0.654061	47	30	0.928907	-0.106395	4	8	0
23	54315	Ucp2	AB010743_at	one of 425 rat T2D related genes//	1.17538	0.00456432	0.654061	30	106	1.30823	0.387619	16	1	0
252	56227	Espn	AF076856_s_at		1.03126	0.0380111	0.654061	37	24	0.871905	-0.197758	2	7	0
215	58942	Cacnb4	L02315_at		1.04639	0.0312909	0.654061	10	153	1.10699	0.146645	25	1	0
128	58945	Dynll1	rc_AI009806_at		1.08205	0.0192923	0.654061	10	11	0.922846	-0.115838	1	1	0
58	58949	Ptafr	U04740_at		1.12973	0.00953746	0.654061	59	19	0.891454	-0.165768	0	5	0
212	58961	Azin1	D89983_at		1.04711	0.0309893	0.654061	8	18	0.638944	-0.646238	1	1	0
5	59074	Stx8	AF033109_at		1.25587	0.00103547	0.654061	61	69	1.24691	0.318355	9	8	4
313	60331	Atxn3	Y12319cds_at		1.01313	0.0474481	0.654061	4	100	1.1714	0.228233	14	0	0
70	60335	Tgm1	M57263_at		1.12021	0.0110478	0.654061	61	2	1.58975	0.668803	0	7	0
333	60434	Bcl2l2	AF096291_at		1.00942	0.0495841	0.654061	20	41	0.641727	-0.639969	7	1	0
103	60460	Hspa2	X15705cds_at		1.09594	0.0158403	0.654061	11	52	0.436917	-1.19457	12	1	0
298	60577	Slc15a2	rc_AI232096_at		1.01638	0.0456579	0.654061	84	35	1.23721	0.307093	4	13	0
91	60671	Gulo	D14564cds_s_at		1.10589	0.0137033	0.654061	3	18	0.663357	-0.592142	1	1	0
278	63864	Hsd17b10	rc_AA945583_at		1.02266	0.042285	0.654061	24	16	0.943848	-0.0833729	1	2	0
330	64154	Gosr2	rc_AI175208_at		1.01023	0.0491161	0.654061	30	42	0.739154	-0.436053	2	3	0
36	64157	Ddah1	rc_AI058941_s_at		1.16073	0.00580944	0.654061	80	5	0.610035	-0.713035	0	14	0
137	64160	Basp1	rc_AA859536_at		1.0758	0.021077	0.654061	12	56	1.6533	0.725352	9	1	0
92	64347	Sncg	X86789_at		1.10552	0.0137832	0.654061	11	175	3.58616	1.84244	32	0	0
156	64353	Pdlim5	U48247_at		1.06731	0.0237035	0.654061	3	48	2.13683	1.09547	3	0	0
20	64356	Nrgn	L09119_at		1.17877	0.00429885	0.654061	11	26	0.865661	-0.208125	1	3	0
211	64360	Mrpl23	U62635_s_at		1.0474	0.0308779	0.654061	23	6	1.213	0.278574	1	4	0
24	64522	Slc5a2	U29881_at		1.17287	0.0047574	0.654061	29	40	1.05358	0.0752957	6	7	0
273	64524	Tkt	U09256_at		1.02496	0.0411009	0.654061	33	84	1.44805	0.534109	9	2	0
207	64538	Ilkap	AF095927_at		1.0484	0.0304634	0.654061	27	44	1.06513	0.0910297	7	5	1
61	64827	Crisp1	M31173mRNA#2_at		1.12531	0.0102052	0.654061	11	11	0.661641	-0.595879	2	1	0
166	64828	B4galnt1	D17809_at		1.06373	0.0248972	0.654061	156	34	2.00952	1.00685	2	35	0
192	65049	Megf6	AB011532_at		1.05272	0.0288201	0.654061	28	3	0.829201	-0.270206	1	6	0
39	65156	Dhodh	X80778cds_at		1.15168	0.00672025	0.654061	79	3	0.602406	-0.731191	0	10	0
81	65204	Cnn1	D14437_s_at		1.11042	0.0128109	0.654061	2	29	1.59066	0.669622	4	0	0
165	65205	Mmp16	D63886_s_at		1.06429	0.0247079	0.654061	21	11	0.640813	-0.642026	0	2	0
73	65248	Prkaa1	U40819_at	$`rno04910 | Insulin signaling pathway`//	1.11858	0.0113221	0.654061	10	30	1.0269	0.0382892	1	1	0
275	79127	Dck	L33894_at		1.02408	0.0415505	0.654061	64	11	0.664936	-0.588712	1	14	0
309	79218	Gng5	M95780_at		1.01375	0.0470986	0.654061	1	22	0.947868	-0.0772414	5	0	0
334	81509	Bdkrb1	AJ132230_at		1.00897	0.0498489	0.654061	4	38	0.625807	-0.676209	8	0	0
67	81515	Lyn	L14951_at		1.12172	0.0107872	0.654061	3	25	0.854559	-0.226747	2	0	0
125	81613	Ceacam1	J04963_at		1.08262	0.0191475	0.654061	1	19	0.965019	-0.0513704	1	1	0
25	81647	Atf2	M65148_s_at		1.1725	0.00479056	0.654061	21	4	0.641724	-0.639975	0	3	0
122	81687	Mmp9	U24441_at		1.08437	0.0186852	0.654061	5	13	1.32522	0.40623	1	1	0
93	81727	Mvk	M29472_at		1.10494	0.013898	0.654061	19	18	0.462608	-1.11214	0	6	0
244	81756	Rab13	M83678_at		1.03499	0.0362611	0.654061	118	8	1.21273	0.27826	1	17	0
260	81759	Renbp	rc_AA892232_at		1.02778	0.0397014	0.654061	9	98	1.08053	0.111741	16	2	0
48	81772	Rps9	X66370_at		1.138	0.00837733	0.654061	19	282	1.20281	0.26641	59	1	1
182	81782	Soat1	D86373_s_at		1.05695	0.027246	0.654061	18	34	0.836066	-0.258312	1	3	0
21	81809	Tgfb2	M96643_at		1.17556	0.0045511	0.654061	140	46	0.817601	-0.290532	3	35	1
190	81827	Psmc5	AB000491_at		1.05408	0.0283066	0.654061	6	42	1.09552	0.131619	3	0	0
64	83476	Cyr61	rc_AA800784_at		1.12418	0.0103866	0.654061	117	14	1.71463	0.777899	3	26	0
96	83503	Polr2f	AB017711_at		1.10357	0.0141897	0.654061	142	24	1.04687	0.066077	4	32	0
108	83781	Lgals3	J02962_at		1.09287	0.0165459	0.654061	51	142	2.95157	1.56148	17	3	0
85	83803	Prkab1	X95577_at	$`rno04910 | Insulin signaling pathway`//one of 425 rat T2D related genes	1.10857	0.0131771	0.654061	12	9	0.522517	-0.936451	1	4	0
3	83826	Nr5a1	D42156cds_at	one of 425 rat T2D related genes//	1.28283	0.000604197	0.654061	43	13	0.562623	-0.829761	1	5	0
228	83830	Gtf2a1	AF000943_at		1.042	0.0331276	0.654061	3	65	1.19295	0.254532	7	0	0
1	84382	Tcf4	U09228_at		1.31045	0.000346695	0.654061	51	31	1.25853	0.331743	3	6	2
226	84550	Slc24a2	AF021923_at		1.04313	0.0326527	0.654061	12	10	1.53383	0.617143	1	1	0
255	85255	Hacl1	rc_AA893239_at		1.03006	0.0385969	0.654061	22	11	1.13886	0.187585	3	5	0
53	89776	Slc22a7	L27651_at		1.13443	0.00885981	0.654061	12	50	0.883763	-0.178269	11	1	0
306	89812	Pip4k2b	AF033355_at		1.01496	0.0464392	0.654061	6	51	0.269183	-1.89334	8	1	0
164	94195	S100a9	L18948_at		1.06482	0.0245289	0.654061	49	46	3.66744	1.87477	3	11	0
299	94197	Rab14	M83680_at		1.01591	0.0459175	0.654061	39	11	1.20003	0.263067	2	2	0
115	94268	Efna1	rc_AA892417_at		1.08711	0.0179681	0.654061	32	78	1.17674	0.23479	14	6	0
217	114090	Egr2	U78102_at		1.04503	0.0318512	0.654061	6	26	2.68629	1.42561	4	2	0
78	114116	Cdc42bpa	AF021935_at		1.11231	0.0124613	0.654061	22	13	1.28377	0.360385	2	1	0
221	114125	Dll3	AF084576_at		1.04401	0.0322737	0.654061	26	75	0.624183	-0.679958	5	3	0
162	116510	Timp1	rc_AI169327_at		1.06497	0.0244718	0.654061	80	36	1.75486	0.811358	5	10	0
281	116596	Map3k8	M94454_at		1.02139	0.0429505	0.654061	37	12	1.15492	0.207793	3	6	0
236	116598	Pdia4	M86870_at		1.03693	0.0353754	0.654061	14	10	0.984757	-0.0221605	2	1	0
84	116639	Cux1	U09229_at		1.10922	0.0130464	0.654061	56	19	1.14575	0.196294	1	10	2
141	116640	Tnc	U15550_at		1.07472	0.0214029	0.654061	14	21	0.939003	-0.0907984	1	2	0
130	116654	Exoc4	U32498_at		1.07967	0.0199738	0.654061	30	6	0.111332	-3.16705	1	6	0
90	116657	Cplx2	U35099_at		1.1061	0.0136615	0.654061	55	63	0.932922	-0.100172	8	5	1
307	116665	Rere	U44091_at		1.01446	0.0467045	0.654061	141	23	0.718302	-0.477338	1	28	0
144	116669	Vwf	U50044cds_at		1.07356	0.0217517	0.654061	13	25	0.636797	-0.651094	3	4	0
332	116674	Jundm2	U53449_at		1.00963	0.0494634	0.654061	49	80	0.886853	-0.173232	12	5	0
132	116696	St8sia4	U90215_at		1.07795	0.020452	0.654061	2	22	0.890154	-0.167874	1	0	1
123	116722	Psmd10	AB022014_at		1.08335	0.0189494	0.654061	18	9	0.710417	-0.493261	0	2	0
300	117033	Mmp12	X98517_at		1.01588	0.0459333	0.654061	24	18	1.90436	0.929303	2	7	0
155	117064	Vip	X02341cds_at		1.06823	0.0234113	0.654061	2	3	0.736505	-0.441233	0	0	0
283	117099	Bdh1	rc_AA817846_at		1.01952	0.0439591	0.654061	27	15	0.723815	-0.466308	2	5	0
231	117255	Ptpn12	D38072_at		1.03972	0.0341324	0.654061	221	41	0.661426	-0.596348	5	90	0
290	117263	Psmc1	D50696_at		1.01766	0.0449679	0.654061	11	92	1.16233	0.217025	19	0	0
33	117266	Krt14l	D63774_at		1.16338	0.00557104	0.654061	75	19	0.51345	-0.961705	0	6	0
110	117271	Hrk	D83697_at		1.09106	0.0169922	0.654061	20	3	2.11924	1.08355	0	1	0
271	117548	Kif1b	AF083331_at		1.02533	0.0409213	0.654061	158	7	0.14532	-2.78269	0	52	0
19	117855	Sf1	AF079873_at		1.17981	0.0042212	0.654061	93	6	0.235516	-2.0861	0	16	0
257	140547	Echs1	X15958_at		1.02964	0.0388082	0.654061	15	14	0.825167	-0.277243	2	5	0
183	140668	Abcc3	AB010467_s_at		1.05594	0.0276067	0.654061	3	9	1.0642	0.0897743	3	1	0
146	140922	Txnl1	rc_AA875390_at		1.07195	0.0222363	0.654061	16	11	2.67704	1.42064	1	1	0
26	170568	Dmbt1	U32681_at		1.17225	0.00480923	0.654061	158	17	1.03355	0.0476104	2	33	0
318	170641	Lphn3	AF063103_at		1.01205	0.0480663	0.654061	12	5	1.30313	0.381981	0	2	0
126	170714	Dynlrb1	AF073839_s_at		1.08232	0.0192231	0.654061	7	39	0.989845	-0.0147259	2	0	0
68	170837	Snrk	X89383_at		1.12071	0.0109568	0.654061	102	116	0.332858	-1.58702	15	24	5
104	171080	Slc17a1	U28504_at		1.09511	0.016034	0.654061	20	6	0.865859	-0.207796	0	3	0
140	171123	Rph3al	AF022774_at		1.07529	0.0212367	0.654061	41	72	1.08663	0.119863	5	2	0
117	171152	Taf9b	U40188_at		1.08681	0.0180434	0.654061	7	283	0.770094	-0.376894	100	2	0
201	171163	Slc6a13	M95762_at		1.0498	0.029928	0.654061	5	130	0.584983	-0.773533	23	0	0
319	171451	Mosc2	AF095741_at		1.01197	0.0481119	0.654061	18	24	1.50515	0.589908	3	5	0
277	171529	Kif2c	U44979_at		1.02297	0.0421297	0.654061	5	29	1.13457	0.182139	8	2	0
235	171547	Crispld2	rc_AA859581_at		1.0378	0.0349771	0.654061	7	218	1.56678	0.647803	39	3	0
202	192239	Svs3	D00920mRNA_at		1.04919	0.0301526	0.654061	20	41	1.12113	0.164953	4	2	0
149	246060	Cdkn1c	AF053094_at		1.07098	0.0225368	0.654061	8	100	0.836047	-0.258344	16	0	0
10	246212	Sipa1l1	AF026504_at		1.21117	0.00243568	0.654061	27	9	1.05001	0.0704065	2	6	0
256	246240	Ripk3	AF036537_at		1.02968	0.0387866	0.654061	0	7	1.15008	0.201738	4	0	0
198	246332	Uhmk1	U70372_at		1.05046	0.0296766	0.654061	1	27	0.779821	-0.358786	4	0	0
2	252857	Rapgef4	U78517_at	one of 425 rat T2D related genes//	1.28814	0.00053851	0.654061	51	47	0.814349	-0.29628	4	7	2
100	252942	Myh8	K02111_at		1.09741	0.015498	0.654061	5	14	3.76365	1.91213	1	0	0
328	286905	Cyp4f5	U39207_at		1.01051	0.0489417	0.654061	15	13	1.08585	0.11883	0	1	0
250	286911	LOC286911	M16624_at		1.03175	0.037775	0.654061	51	16	0.942885	-0.0848466	3	15	0
232	286924	Gnat3	X65747_at		1.03935	0.0342953	0.654061	8	126	4.7498	2.24787	14	1	0
118	286962	Cox6c1	M20183_at	$`rno00190 | Oxidative phosphorylation`//	1.0861	0.0182292	0.654061	20	30	0.620549	-0.688383	4	4	0
116	286963	Cyp2d5	J02869mRNA_s_at		1.08687	0.0180279	0.654061	16	5	4.51776	2.17561	0	4	0
184	286964	Hsd17b6	U89280_at		1.05544	0.0278023	0.654061	20	25	1.81375	0.858975	3	2	0
62	286978	Tmsbl1	rc_AA997865_at		1.12456	0.0103244	0.654061	54	25	2.10489	1.07375	2	9	0
153	287167	LOC287167	rc_AI178971_at		1.06857	0.0233112	0.654061	34	36	0.976203	-0.0347467	7	8	0
6	287177	Ergic1	rc_AI008863_at		1.25078	0.0011404	0.654061	41	234	0.892402	-0.164234	33	4	4
170	287645	Snf8	rc_AA891666_at		1.06046	0.0260025	0.654061	13	57	1.11346	0.155046	6	2	0
114	287739	Eftud2	rc_AA892940_at		1.08727	0.0179295	0.654061	5	6	0.795277	-0.33047	1	1	0
314	288003	Rfc4	rc_AI237756_at		1.0131	0.0474659	0.654061	40	24	1.37746	0.462014	3	11	0
267	288176	RGD1309437	rc_AA891759_at		1.02635	0.0403985	0.654061	17	29	0.286065	-1.80558	2	1	0
280	288620	Cct6a	rc_AA875047_at		1.02245	0.0423931	0.654061	78	14	0.555773	-0.847432	2	7	0
246	290850	Mrps31	rc_AA799656_at		1.03288	0.0372361	0.654061	5	4	0.847791	-0.238219	2	0	0
75	291133	Aldh5a1	L34821_at		1.11575	0.0118252	0.654061	37	148	0.726798	-0.460373	20	6	0
142	292666	LOC292666	rc_AA894096_at		1.07419	0.0215631	0.654061	9	11	0.615527	-0.700107	2	0	0
102	292866	Klk1b21	M27217_at		1.09703	0.0155864	0.654061	26	5	0.719412	-0.475109	1	5	0
32	293152	Art2b	M85193_at		1.16364	0.00555152	0.654061	10	34	1.22246	0.289787	3	3	0
139	293186	Lyve1	rc_AI639246_at		1.07537	0.0212132	0.654061	29	167	3.37042	1.75293	28	4	0
22	293711	Hrasls5	rc_AI638970_at		1.17556	0.0045511	0.654061	14	107	0.932826	-0.10032	22	5	1
105	294269	RT1-Da	M15562_at	$`rno04940 | Type I diabetes mellitus`//	1.09474	0.0161123	0.654061	18	132	1.98982	0.992636	14	4	0
335	294274	Hla-dma	Z49761_at	$`rno04940 | Type I diabetes mellitus`//	1.00894	0.049868	0.654061	18	41	2.84315	1.50749	5	4	0
295	294321	Slc37a1	rc_AA799487_at		1.01706	0.0452972	0.654061	4	30	1.11183	0.152937	6	1	0
127	294797	Il7r	rc_AA800754_at		1.08229	0.0192298	0.654061	17	66	0.80782	-0.307894	5	3	0
308	297436	Chchd6	rc_AA799633_at		1.01446	0.0467072	0.654061	19	9	1.10012	0.137655	0	1	0
196	297597	Ing4	rc_AA892937_at		1.05087	0.0295224	0.654061	11	52	0.909867	-0.136272	4	3	0
286	298199	Adfp	rc_AA893280_at		1.01872	0.0443962	0.654061	16	79	2.46397	1.30099	11	1	0
46	298201	RGD1311249	rc_AA894318_at		1.13925	0.00820126	0.654061	24	29	1.04695	0.0661966	3	1	1
30	298426	Nsun4	rc_AA800200_at		1.16909	0.00506946	0.654061	89	55	0.76831	-0.38024	9	22	0
119	299511	Rdh2	U33500_at		1.08553	0.0183752	0.654061	44	48	0.654453	-0.611639	4	4	0
240	300678	Cd3g	S79711_at		1.03566	0.0359519	0.654061	43	34	1.39062	0.475726	4	7	0
54	301552	Mrpl44	rc_H31711_at		1.13279	0.00909675	0.654061	35	38	0.865118	-0.209031	4	7	0
42	303274	Phf12	rc_AI639490_s_at		1.14551	0.00742623	0.654061	3	5	1.16677	0.222515	1	0	0
187	303369	Lig3	rc_AA875471_at		1.05452	0.028144	0.654061	14	62	0.179976	-2.47413	8	1	0
329	303572	RGD1563746	rc_AI639189_at		1.01026	0.0490957	0.654061	1	19	1.80322	0.850574	3	0	0
259	303970	Bbx	rc_AI638939_at		1.02799	0.0396061	0.654061	13	123	1.77502	0.827838	16	0	1
145	306204	Flnb	rc_AA892820_at		1.07249	0.0220751	0.654061	11	8	1.27128	0.346281	2	3	0
237	306270	Oxnad1	rc_AA891742_at		1.03685	0.0354069	0.654061	26	39	0.862525	-0.213361	4	2	0
288	307614	Cdh16	rc_AA891858_at		1.0184	0.0445719	0.654061	58	13	1.29823	0.376546	1	11	0
284	307649	Ciapin1	rc_AA800176_at		1.0194	0.0440277	0.654061	52	51	0.813795	-0.297262	5	7	0
13	307858	Ldhd	rc_AI639504_at		1.20706	0.00261931	0.654061	31	181	0.560951	-0.834054	29	6	0
160	308069	Slc12a7	rc_AA799691_at		1.06681	0.0238611	0.654061	33	270	1.3598	0.443392	37	2	0
261	308492	Wdr62	rc_AI639326_at		1.02762	0.0397796	0.654061	15	3	0.658877	-0.601919	0	0	0
15	308565	Klk8	AJ005641_at		1.19546	0.00320189	0.654061	102	6	0.560159	-0.836092	0	19	0
76	308690	Ndn	rc_AA866411_at		1.11412	0.0121127	0.654061	9	14	1.08943	0.123571	4	1	0
225	309255	Mtmr10	rc_AA894297_at		1.04339	0.0325381	0.654061	14	155	0.953367	-0.0688961	22	1	0
197	309621	RT1-Ba	K02815_s_at	$`rno04940 | Type I diabetes mellitus`//	1.05078	0.0295601	0.654061	73	162	1.71109	0.774914	19	9	0
34	309622	RT1-Bb	X56596_at	$`rno04940 | Type I diabetes mellitus`//	1.16179	0.00571542	0.654061	5	9	0.73927	-0.435826	2	0	0
320	310344	Plk4	rc_AA894059_at		1.01151	0.0483843	0.654061	31	6	0.654286	-0.612006	0	4	0
239	310461	Dhx36	rc_AI639000_at		1.03624	0.0356867	0.654061	5	1	0.899119	-0.153416	0	0	0
77	311299	Aven	rc_AA866272_at		1.11402	0.0121293	0.654061	5	40	0.817851	-0.29009	4	0	0
55	311362	Frmd5	rc_H31625_at		1.13041	0.00942728	0.654061	40	14	1.35333	0.436518	0	11	0
253	311437	Rassf2	rc_AA892338_at		1.03084	0.0382193	0.654061	25	72	1.40598	0.491581	15	2	2
218	311547	Fkhl18	rc_AA875405_at		1.04488	0.031911	0.654061	20	57	0.997192	-0.00405658	6	2	0
175	313308	Thoc2	rc_AI639237_at		1.05847	0.0267093	0.654061	28	26	2.48281	1.31197	4	4	0
266	313678	Prdm2	U17837UTR#1_at		1.02638	0.0403841	0.654061	60	17	1.18067	0.239608	1	7	0
71	313837	RGD1562284	rc_AA859661_at		1.11939	0.011182	0.654061	13	144	1.01548	0.0221553	10	1	1
173	314214	RGD1305721	rc_AA891693_at		1.05873	0.0266094	0.654061	16	5	1.42805	0.51405	0	2	0
194	315119	Mfng	rc_AA891664_at		1.05155	0.0292739	0.654061	17	35	0.767793	-0.381211	3	3	0
224	315697	Imp3	rc_AA799369_at		1.04374	0.0323906	0.654061	5	50	0.912825	-0.13159	11	1	0
57	316005	Arih2	rc_AA893590_at		1.12995	0.00949801	0.654061	28	14	0.850755	-0.233184	0	3	0
106	316412	Als2cr4	rc_AI639359_at		1.09455	0.0161538	0.654061	4	63	1.27256	0.34773	11	0	1
154	337868	Myod1	M84176_at		1.06832	0.0233838	0.654061	43	31	1.20618	0.270451	3	15	0
279	338401	Crip2	D17512_at		1.02261	0.0423142	0.654061	18	251	1.03435	0.0487265	61	1	1
88	360420	Rdh7	U18762_at		1.10668	0.0135578	0.654061	36	5	0.668458	-0.581091	1	7	0
172	360502	Itfg3	rc_AA799854_at		1.06026	0.0260758	0.654061	20	18	0.863107	-0.212389	1	3	0
79	360611	Copz2	rc_AA893634_at		1.11186	0.0125435	0.654061	1	2	1.18858	0.249239	0	0	0
304	360863	Dd25	rc_AI236597_at		1.01519	0.0463121	0.654061	6	12	0.78004	-0.358379	2	1	0
7	361074	Slc25a30	rc_AA892522_at		1.24192	0.00136705	0.654061	33	58	0.326913	-1.61302	6	4	3
303	361523	Cyp2b2	K01721mRNA_s_at		1.01533	0.0462401	0.654061	7	14	1.20058	0.26373	2	1	0
191	361778	Sfxn4	rc_AA894204_at		1.05358	0.0284955	0.654061	26	45	0.684655	-0.54655	4	6	0
150	361814	Sfrs3	rc_AI639039_at		1.07051	0.0226835	0.654061	51	45	1.4126	0.498357	8	6	1
323	361818	Rsph1	rc_H33120_at		1.01122	0.0485509	0.654061	32	18	1.58369	0.663288	5	6	0
324	361825	Smarcb1	rc_H33459_at		1.01103	0.0486552	0.654061	9	113	0.742328	-0.429872	26	2	0
186	362107	RGD1305081	rc_AA892189_at		1.05472	0.0280678	0.654061	11	1	0.572406	-0.80489	0	0	0
99	362324	RGD1308432	rc_AA892645_at		1.0978	0.0154134	0.654061	26	47	1.34785	0.430661	7	2	1
258	362463	Fgfr1op2	rc_AI639475_at		1.0293	0.038978	0.654061	6	251	0.959146	-0.0601771	67	0	0
336	362517	Mrpl50	rc_AA891839_at		1.00881	0.0499496	0.654061	8	78	0.542363	-0.88267	9	1	0
16	362630	Fusip1	rc_AA859619_at		1.18831	0.00363106	0.654061	3	3	0.913052	-0.131231	1	0	0
243	362653	Ctrc	S80379_s_at		1.03508	0.0362176	0.654061	34	7	0.709199	-0.495738	1	5	0
80	362862	Tra1	S69315_at		1.11173	0.0125662	0.654061	82	244	0.658428	-0.602902	27	9	5
188	363210	Phf3	rc_AA894168_at		1.05445	0.0281692	0.654061	15	30	1.18966	0.250555	2	1	0
317	367034	Zfp426	rc_H33614_at		1.01264	0.0477316	0.654061	4	68	0.887111	-0.172813	16	1	0
18	367586	IgG-2a	L22654_at		1.1814	0.00410241	0.654061	177	81	348.997	8.44707	9	39	1
159	367949	RGD1560171	rc_AA875572_at		1.06696	0.0238115	0.654061	4	23	0.797286	-0.326831	5	1	0
269	494343	Tacstd2	rc_AA891826_at		1.02628	0.0404325	0.654061	43	3	2.26127	1.17714	0	7	0
294	497039	Amy2	V01225mRNA_s_at		1.01739	0.0451104	0.654061	5	46	0.193559	-2.36916	11	0	0
189	497761	Cd2	X05111_at		1.05423	0.0282523	0.654061	18	20	1.57599	0.656262	1	4	0
8	498600	Fam32a	rc_AA892310_at		1.23676	0.0015106	0.654061	16	226	0.982218	-0.0258848	58	3	0
151	499171	Klf13	rc_AA875534_at		1.06934	0.0230686	0.654061	50	72	2.74601	1.45733	15	6	1
82	499443	RGD1560732_predicted	rc_AA799637_at		1.11017	0.0128619	0.654061	9	39	0.272049	-1.87806	1	2	0
276	500152	Mmrn1	rc_AI639113_at		1.02351	0.0418562	0.654061	7	52	1.81568	0.860506	5	0	0
282	500464	RGD1562988	rc_AA894258_at		1.01996	0.0437226	0.654061	3	45	0.633268	-0.659111	4	0	0
233	500860	LOC500860	X07686cds_s_at		1.03934	0.0343016	0.654061	20	107	2.00263	1.0019	13	0	0
134	501449	LOC501449	X05472cds#2_at		1.07686	0.0207666	0.654061	39	36	7.44619	2.8965	7	2	0
101	502002	RGD1564878	rc_AI639492_at		1.09714	0.0155605	0.654061	19	4	3.43056	1.77844	0	7	0
325	502359	Hbe2	X56327cds_s_at		1.01081	0.0487708	0.654061	12	6	0.540076	-0.888765	1	3	0
37	641523	LOC641523	J00741_at		1.15797	0.00607828	0.654061	136	85	28.6961	4.84278	9	25	2
74	641625	Line	X53581cds#3_f_at		1.11807	0.0114134	0.654061	51	19	1.83809	0.878208	1	8	0
296	680324	LOC680324	U83879_at		1.01681	0.045422	0.654061	38	32	0.626049	-0.675651	0	9	0
331	685284	LOC685284	rc_AA799891_at		1.00983	0.0493459	0.654061	3	9	1.37798	0.462555	1	0	0
247	687030	Muc3a	U76551_at		1.03267	0.0373383	0.654061	24	14	0.666822	-0.584626	2	1	0
321	687694	LOC687694	rc_AA875129_at		1.01147	0.0484149	0.654061	18	72	0.727118	-0.459738	15	1	0
69	689046	Ccdc84	rc_AA800717_at		1.12023	0.0110447	0.654061	10	176	1.14193	0.191477	21	0	1
11	691001	Ndufa3	rc_AA875107_at		1.20785	0.00258321	0.654061	24	59	0.80115	-0.319857	5	3	1
	# Enriched Gene Ontology terms in the 337 DCGs, calculated by the DAVID tool.
Category	Term	Count	%	PValue	Genes	List Total	Pop Hits	Pop Total	Fold Enrichment	Bonferroni	Benjamini	FDR
GOTERM_BP_FAT	GO:0044057~regulation of system process	27	8.0597	2.62e-08	24239, 29715, 24174, 114090, 84550, 24412, 24867, 29424, 81687, 24605, 25290, 25504, 24498, 25398, 24600, 24225, 308565, 29192, 64347, 246212, 29248, 29627, 25040, 24409, 81809, 24408, 50664	282	319	12092	3.62929	6.5e-05	6.5e-05	4.62e-05
GOTERM_BP_FAT	GO:0007267~cell-cell signaling	27	8.0597	5.22e-08	58945, 58942, 24239, 117548, 24922, 25444, 24412, 116657, 29424, 94197, 24379, 25317, 291133, 25504, 24498, 24162, 29707, 25398, 81515, 252857, 24225, 308565, 29192, 29627, 24409, 24408, 25731	282	330	12092	3.50832	0.00013	6.48e-05	9.2e-05
GOTERM_BP_FAT	GO:0007610~behavior	31	9.25373	5.36e-08	58942, 24239, 117548, 114090, 58949, 24718, 84550, 56227, 24412, 29237, 94195, 29424, 24605, 25275, 25504, 24498, 29707, 25398, 24765, 24225, 29722, 170714, 50662, 308565, 29192, 64347, 83476, 24409, 81809, 24408, 50664	282	424	12092	3.13505	0.000133	4.43e-05	9.44e-05
GOTERM_CC_FAT	GO:0044459~plasma membrane part	63	18.806	4.5e-07	306204, 300678, 24239, 29591, 29715, 29713, 25469, 64356, 116657, 29210, 499443, 29257, 60577, 94197, 64157, 24605, 309621, 309622, 24934, 24646, 24498, 25472, 29707, 60335, 24600, 81515, 294797, 65205, 25330, 116669, 24409, 24408, 25731, 29147, 81613, 286924, 58942, 25058, 362107, 24216, 79218, 24922, 81756, 56227, 114116, 140668, 294274, 25407, 24412, 25745, 89776, 29464, 497761, 25398, 25454, …	263	1358	10776	1.90083	0.000153	0.000153	0.000613
GOTERM_CC_FAT	GO:0005886~plasma membrane	93	27.7612	9.98e-07	306204, 54259, 300678, 24239, 29591, 29715, 298199, 24174, 29713, 25469, 64356, 116657, 29210, 499443, 29257, 60577, 94197, 25268, 64157, 24605, 309621, 309622, 25648, 64828, 25272, 24934, 64160, 293152, 24646, 24498, 29707, 25472, 60335, 81515, 24600, 89812, 65205, 294797, 25330, 116669, 24409, 54223, 25731, 24408, 50664, 29147, 81613, 58945, 494343, 58942, 286924, 25058, 24617, 29337, 81509, 29…	263	2396	10776	1.59037	0.000339	0.00017	0.00135883
GOTERM_CC_FAT	GO:0000267~cell fraction	49	14.6269	1.21e-06	54259, 25263, 24239, 29715, 60671, 286905, 64353, 25031, 81727, 311299, 360420, 29257, 25426, 60577, 94197, 24605, 25275, 291133, 25472, 25507, 24600, 81515, 286963, 286964, 54223, 24409, 24408, 50664, 29147, 25203, 58945, 29337, 24617, 81509, 299511, 84550, 29230, 24412, 81647, 29424, 81782, 25290, 24162, 24950, 25459, 29192, 29627, 361523, 64524	263	967	10776	2.07621	0.000411	0.000137	0.00164544
GOTERM_BP_FAT	GO:0019226~transmission of nerve impulse	24	7.16418	1.83e-07	25263, 58945, 24379, 58942, 291133, 24239, 25504, 24162, 117548, 29707, 25398, 114090, 24922, 24225, 50555, 24412, 308565, 116657, 29192, 29627, 24409, 24408, 25731, 94197	282	283	12092	3.63642	0.000453	0.000113	0.000322
GOTERM_BP_FAT	GO:0007268~synaptic transmission	21	6.26866	1.83e-07	58945, 24379, 58942, 291133, 24239, 25504, 24162, 117548, 29707, 25398, 24922, 24225, 24412, 308565, 116657, 29192, 29627, 24409, 24408, 25731, 94197	282	219	12092	4.11173	0.000454	9.08e-05	0.000322
GOTERM_CC_FAT	GO:0005624~membrane fraction	40	11.9403	1.54e-06	25263, 25203, 29147, 58945, 29337, 24239, 81509, 29715, 60671, 286905, 299511, 84550, 29230, 64353, 25031, 311299, 24412, 81647, 360420, 29257, 25426, 60577, 94197, 81782, 24605, 25275, 24162, 25472, 81515, 24950, 29192, 286963, 29627, 286964, 54223, 361523, 24409, 24408, 50664, 64524	263	716	10776	2.28902	0.000524	0.000131	0.00209753
GOTERM_BP_FAT	GO:0031644~regulation of neurological system process	19	5.67164	3.79e-07	24605, 25504, 24498, 25398, 114090, 84550, 24225, 24412, 308565, 29192, 64347, 246212, 25040, 29627, 24409, 24867, 24408, 29424, 81687	282	188	12092	4.33356	0.000939	0.000157	0.000667
GOTERM_BP_FAT	GO:0042493~response to drug	25	7.46269	6.41e-07	29715, 298199, 24216, 140668, 24158, 60577, 81687, 25664, 24914, 29467, 24646, 24498, 24600, 81515, 117033, 24225, 24950, 25491, 25330, 25040, 24409, 361523, 81809, 24450, 50664	282	327	12092	3.27824	0.00158867	0.000227	0.00112912
GOTERM_BP_FAT	GO:0010033~response to organic substance	47	14.0299	6.9e-07	286924, 29337, 81509, 29591, 29715, 298199, 114090, 79218, 58949, 140668, 29230, 24158, 24792, 29210, 54315, 116510, 25426, 29619, 64157, 81687, 25664, 24914, 25126, 29467, 293152, 25504, 25644, 24646, 24162, 24498, 25472, 170568, 81515, 24600, 25625, 171152, 25490, 25459, 25040, 83476, 24409, 361523, 54223, 81809, 24408, 24450, 50664	282	928	12092	2.1717	0.00171202	0.000214	0.00121687
GOTERM_CC_FAT	GO:0005626~insoluble fraction	40	11.9403	5.63e-06	25263, 25203, 29147, 58945, 29337, 24239, 81509, 29715, 60671, 286905, 299511, 84550, 29230, 64353, 25031, 311299, 24412, 81647, 360420, 29257, 25426, 60577, 94197, 81782, 24605, 25275, 24162, 25472, 81515, 24950, 29192, 286963, 29627, 286964, 54223, 361523, 24409, 24408, 50664, 64524	263	755	10776	2.17078	0.00191304	0.000383	0.00766924
GOTERM_MF_FAT	GO:0005509~calcium ion binding	35	10.4478	4.92e-06	29147, 29403, 25304, 29337, 24239, 29715, 24718, 84550, 25031, 24412, 116598, 29257, 94195, 25268, 362862, 81687, 25126, 25290, 307614, 25398, 25507, 60335, 24600, 24765, 286911, 117033, 65205, 25350, 24409, 24408, 25731, 497039, 65049, 64524, 25435	265	672	11963	2.35122	0.00300831	0.00300831	0.00729027
GOTERM_BP_FAT	GO:0043067~regulation of programmed cell death	38	11.3433	1.4e-06	25263, 29147, 54259, 58945, 300678, 25058, 29337, 29591, 117855, 25407, 311299, 297597, 60434, 116510, 29424, 246240, 29619, 25268, 81687, 64157, 24605, 25126, 29467, 24498, 25398, 25507, 24765, 24225, 29722, 171152, 117271, 29192, 170837, 24409, 81809, 24408, 25660, 307649	282	686	12092	2.37525	0.00346342	0.000385	0.00246387
GOTERM_BP_FAT	GO:0010941~regulation of cell death	38	11.3433	1.55e-06	25263, 29147, 54259, 58945, 300678, 25058, 29337, 29591, 117855, 25407, 311299, 297597, 60434, 116510, 29424, 246240, 29619, 25268, 81687, 64157, 24605, 25126, 29467, 24498, 25398, 25507, 24765, 24225, 29722, 171152, 117271, 29192, 170837, 24409, 81809, 24408, 25660, 307649	282	689	12092	2.3649	0.0038362	0.000384	0.00272957
GOTERM_BP_FAT	GO:0042981~regulation of apoptosis	37	11.0448	2.74e-06	25263, 29147, 54259, 58945, 300678, 25058, 29591, 117855, 25407, 311299, 297597, 60434, 116510, 29424, 246240, 29619, 25268, 81687, 64157, 24605, 25126, 29467, 24498, 25398, 25507, 24765, 24225, 29722, 171152, 117271, 29192, 170837, 24409, 81809, 24408, 25660, 307649	282	677	12092	2.34348	0.00678528	0.000619	0.00483504
GOTERM_CC_FAT	GO:0043005~neuron projection	27	8.0597	2.16e-05	24239, 81509, 24922, 24718, 56227, 25031, 64356, 116657, 29424, 24379, 116654, 64160, 25290, 25504, 25398, 25418, 29722, 25459, 29192, 64347, 246212, 29627, 54223, 24409, 81809, 24408, 29264	263	436	10776	2.53734	0.00730243	0.00122079	0.029351
GOTERM_BP_FAT	GO:0051969~regulation of transmission of nerve impulse	17	5.07463	3.37e-06	24605, 25504, 24498, 25398, 114090, 84550, 24225, 308565, 29192, 64347, 246212, 29627, 25040, 24409, 29424, 24408, 81687	282	176	12092	4.14176	0.00832718	0.000697	0.00593834
GOTERM_BP_FAT	GO:0051094~positive regulation of developmental process	23	6.86567	3.48e-06	54259, 25664, 309621, 25126, 337868, 25504, 25644, 24498, 170568, 81515, 24600, 25625, 24225, 114125, 294274, 294797, 25444, 50662, 25459, 50554, 83476, 81809, 64157	282	311	12092	3.17115	0.00860803	0.000665	0.00613948
GOTERM_CC_FAT	GO:0031012~extracellular matrix	19	5.67164	4.3e-05	24914, 25304, 25317, 116640, 83781, 25507, 170568, 24718, 171547, 117033, 65205, 25444, 116669, 25350, 116510, 83476, 81809, 24408, 81687	263	252	10776	3.08926	0.0145196	0.00208726	0.0585638
GOTERM_CC_FAT	GO:0044421~extracellular region part	35	10.4478	6.66e-05	25304, 116640, 24718, 25407, 25444, 25527, 116510, 25268, 81687, 497761, 24914, 25317, 25275, 25504, 83781, 25644, 24498, 25507, 170568, 24765, 24694, 171547, 286911, 117033, 65205, 25330, 116669, 25459, 308565, 25350, 25040, 83476, 81809, 24408, 497039	263	693	10776	2.06936	0.0223988	0.00282767	0.0906914
GOTERM_BP_FAT	GO:0048167~regulation of synaptic plasticity	11	3.28358	1.72e-05	24605, 29192, 246212, 25040, 24409, 114090, 24408, 29424, 81687, 84550, 24225	282	81	12092	5.82313	0.0416854	0.00303675	0.0302341
GOTERM_BP_FAT	GO:0042592~homeostatic process	36	10.7463	2.23e-05	25263, 29403, 58942, 29337, 24617, 24239, 29715, 114090, 24216, 84550, 171123, 116598, 29210, 116510, 29424, 25664, 25126, 29467, 25504, 24498, 25398, 140922, 81515, 24694, 24225, 294797, 25354, 50555, 308069, 25350, 29192, 25040, 29248, 24409, 81809, 24408	282	714	12092	2.16199	0.0539294	0.00368905	0.039363
GOTERM_MF_FAT	GO:0005516~calmodulin binding	11	3.28358	9.74e-05	64160, 24583, 24239, 64356, 29715, 25398, 25745, 24408, 24600, 25435, 65204	265	104	11963	4.77478	0.0578688	0.0293656	0.144143
GOTERM_BP_FAT	GO:0002684~positive regulation of immune system process	18	5.37313	2.95e-05	54259, 309621, 58942, 25126, 29337, 24934, 81509, 24498, 81515, 294274, 294797, 25407, 29192, 294269, 81809, 25660, 64157, 81687	282	232	12092	3.32685	0.0705102	0.00455954	0.0519141
GOTERM_BP_FAT	GO:0050804~regulation of synaptic transmission	15	4.47761	3.03e-05	24605, 25504, 25398, 114090, 84550, 24225, 29192, 64347, 246212, 29627, 25040, 24409, 29424, 24408, 81687	282	165	12092	3.89813	0.0724113	0.00441182	0.0533674
GOTERM_CC_FAT	GO:0043235~receptor complex	11	3.28358	0.00023	300678, 24412, 29591, 25710, 24498, 29627, 24409, 25745, 24408, 81515, 64157	263	105	10776	4.29245	0.0753402	0.0086655	0.313237
GOTERM_BP_FAT	GO:0014070~response to organic cyclic substance	17	5.07463	3.35e-05	25664, 286924, 25504, 29591, 24498, 298199, 81515, 24600, 140668, 171152, 25490, 25040, 361523, 24408, 29619, 50664, 81687	282	211	12092	3.45474	0.0797997	0.00460956	0.0590435
GOTERM_BP_FAT	GO:0003001~generation of a signal involved in cell-cell signaling	12	3.58209	3.77e-05	58942, 24239, 116657, 29192, 24498, 25398, 29424, 25731, 81515, 94197, 252857, 24225	282	107	12092	4.80891	0.0892335	0.00490733	0.0663571
GOTERM_BP_FAT	GO:0043069~negative regulation of programmed cell death	22	6.56716	4.12e-05	24605, 25126, 25058, 29337, 29591, 24498, 25507, 25398, 24765, 24225, 171152, 25407, 311299, 29192, 116510, 81809, 24408, 29424, 29619, 25268, 64157, 307649	282	338	12092	2.79097	0.0973122	0.00510585	0.0726802
GOTERM_CC_FAT	GO:0005578~proteinaceous extracellular matrix	16	4.77612	0.000311	24914, 25317, 25304, 116640, 83781, 170568, 24718, 117033, 65205, 25444, 116669, 25350, 83476, 116510, 81809, 81687	263	220	10776	2.97988	0.100493	0.0105349	0.42329
GOTERM_BP_FAT	GO:0060548~negative regulation of cell death	22	6.56716	4.35e-05	24605, 25126, 25058, 29337, 29591, 24498, 25507, 25398, 24765, 24225, 171152, 25407, 311299, 29192, 116510, 81809, 24408, 29424, 29619, 25268, 64157, 307649	282	339	12092	2.78274	0.102342	0.00512804	0.0766453
GOTERM_BP_FAT	GO:0007568~aging	14	4.1791	4.67e-05	54259, 24605, 24617, 29467, 29591, 24498, 24600, 116510, 361523, 81809, 29424, 63864, 50664, 81687	282	150	12092	4.00208	0.109356	0.0052503	0.0822122
