# Supplementary material for: Link-based quantitative methods to identify differentially coexpressed genes and gene Pairs
Source: BMC Bioinformatics. 2011 Aug 2;12:315. doi: 10.1186/1471-2105-12-315 (PMC3199761; doi:10.1186/1471-2105-12-315)
Supplement: Additional file 6 — 52 T2D-associated genes & 425 rat T2D-related genes. [file 1471-2105-12-315-S6.XLS]

## Sheet: T2D-associated & T2D-related
A: a list of 52 T2D-associated genes kindly provided by Dr. Chritian Herder and Dr. Harald Grallert.
gene	GeneID(Rat)	approach	trait	association	reference(s)
PPARG	25664	Candidate Gene Studies	T2DM	T2DM	Scott Science 2007
KCNJ11	83535	Candidate Gene Studies	T2DM	T2DM	Scott Science 2007
TCF7L2	361772	Large-scale association efforts	T2DM	T2DM/glucose	Grant NG 2006; Saxena NG 2010; Scott Science 2007; Sladek Nature 2007; WTCCC Nature 2007
FTO	291905	GWAS for T2D	BMI	T2DM/BMI	Scott Science 2007; WTCCC Nature 2007; Dina NG 2007
SLC30A8	299903	GWAS for T2D	T2DM	T2DM	DGI Science 2007; Scott Science 2007; Sladek Nature 2007; Zeggini Science 2007
HHEX/IDE/KIF11	79237/25700/171304	GWAS for T2D	T2DM	T2DM	DGI Science 2007; Scott Science 2007; Sladek Nature 2007; Zeggini Science 2007
CDKAL1	361243	GWAS for T2D	T2DM	T2DM	DGI Science 2007; Scott Science 2007; Steinthorsdottir NG 2007; WTCCC Nature 2007; Zeggini Science 2007
IGF2BP2	303824	GWAS for T2D	T2DM	T2DM	DGI Science 2007; Scott Science 2007; Zeggini Science 2007
CDKN2A/CDKN2B	25163/25164	GWAS for T2D	T2DM	T2DM	DGI Science 2007; Scott Science 2007; Zeggini Science 2007
WFS1	83725	Large-scale association efforts	T2DM	T2DM	Sandhu NG 2007
HNF1B (=TCF2)	25640	Large-scale association efforts	T2DM	T2DM	Gudmundsson NG 2007
TSPAN8-LGR5	171048/299802	GWAS for T2D	T2DM	T2DM	Zeggini NG 2008
ADAMTS9	312566	GWAS for T2D	T2DM	T2DM	Zeggini NG 2008
NOTCH2	29492	GWAS for T2D	T2DM	T2DM	Zeggini NG 2008
CDC123-CAMK1D	116656/	GWAS for T2D	T2DM	T2DM	Zeggini NG 2008
THADA	313865	GWAS for T2D	T2DM	T2DM	Zeggini NG 2008
JAZF1	685879	GWAS for T2D	T2DM	T2DM	Zeggini NG 2008
KCNQ1	84020	GWAS for T2D	T2DM	T2DM	Voight NG 2010; Unoki NG 2008; Yasuda NG 2008
IRS1	25467	GWAS for Related Traits	Glucose	T2DM	Rung NG 2009
MTNR1B	192646	GWAS for Related Traits	Glucose	T2DM/Glucose/HOMAB	Prokopenko NG 2009; Dupuis NG 2010
DUSP9	293847	GWAS for T2D	T2DM	T2DM	Voight NG 2010
ZFAND6	293067	GWAS for T2D	T2DM	T2DM	Voight NG 2010
PRC1	308761	GWAS for T2D	T2DM	T2DM	Voight NG 2010
CENTD2	361617	GWAS for T2D	T2DM	T2DM	Voight NG 2010
TP53INP1	297822	GWAS for T2D	T2DM	T2DM	Voight NG 2010
KLF14	312203	GWAS for T2D	T2DM	T2DM	Voight NG 2010
ZBED3	361881	GWAS for T2D	T2DM	T2DM	Voight NG 2010
BCL11A	305589	GWAS for T2D	T2DM	T2DM	Voight NG 2010
HNF1A	24817	GWAS for T2D	T2DM	T2DM	Voight NG 2010
CHCHD9		GWAS for T2D	T2DM	T2DM	Voight NG 2010
HMGA2	84017	GWAS for T2D	T2DM	T2DM	Voight NG 2010
DGKB-TMEM195	54248/362732	GWAS for Related Traits	Glucose	T2DM/Glucose/HOMAB	Dupuis NG 2010
GCKR	25658	GWAS for Related Traits	Glucose	T2DM/Glucose/HOMAB/INSULIN/HOMAIR	Saxena NG 2010, Dupuis 2010
GCK	24385	GWAS for Related Traits	Glucose	T2DM/Glucose/HOMAB	Dupuis NG 2010
PROX1	305066	GWAS for Related Traits	Glucose	T2DM/Glucose	Dupuis NG 2010
ADCY5	64532	GWAS for Related Traits	Glucose	T2DM/Glucose/HOMAB	Saxena NG 2010
SLC2A2	25351	GWAS for Related Traits	Glucose	Glucose	Dupuis NG 2010
G6PC2	170505	GWAS for Related Traits	Glucose	Glucose/HOMAB	Dupuis NG 2010
GLIS3	680671	GWAS for Related Traits	Glucose	Glucose/HOMAB	Dupuis NG 2010
ADRA2A	25083	GWAS for Related Traits	Glucose	Glucose	Dupuis NG 2010
CRY2	170917	GWAS for Related Traits	Glucose	Glucose	Dupuis NG 2010
MADD	94193	GWAS for Related Traits	Glucose	Glucose	Dupuis NG 2010
FADS1	84575	GWAS for Related Traits	Glucose	Glucose/HOMAB	Dupuis NG 2010
GIPR	25024	GWAS for Related Traits	Glucose	Glucose/insulinogenic index	Saxena NG 2010
VPS13C	363087	GWAS for Related Traits	Glucose	Glucose	Saxena NG 2010
IGF-1	24482	GWAS for Related Traits	Insulin	Insulin/HOMAIR	Dupuis NG 2010
B: a list of 425 rat T2D-related genes compiled by ourselves, based on a literature (doi:10.1371/journal.pgen.0040032) and the T2D-db (t2ddb.ibab.ac.in/home.shtml).
rn.gene.id	human.support	mouse.support	rat.support	symbol	name
85419	1	0	0	Lyst	lysosomal trafficking regulator
25598	1	0	1	Fabp2	fatty acid binding protein 2, intestinal
24953	1	0	1	Gcgr	glucagon receptor
25464	1	0	0	Icam1	intercellular adhesion molecule 1
24506	1	0	1	Ins2	insulin 2
25326	1	0	0	Jak3	Janus kinase 3
25608	1	1	0	Lep	leptin
24539	1	0	1	Lpl	lipoprotein lipase
310900	1	0	0	Mttp	microsomal triglyceride transfer protein
678739	1	0	0	Phka2	phosphorylase kinase alpha 2
50557	1	1	0	Pten	phosphatase and tensin homolog
24708	1	0	0	Rb1	retinoblastoma 1
54300	1	0	0	Slc12a3	solute carrier family 12 (sodium/chloride transporters), member 3
54225	1	0	0	Apob	apolipoprotein B (including Ag(x) antigen)
25062	1	0	0	Gpd2	glycerol-3-phosphate dehydrogenase 2, mitochondrial
25204	1	0	0	Pcsk1	proprotein convertase subtilisin/kexin type 1
296851	1	0	0	Pon2	paraoxonase 2
25544	1	0	0	Sele	selectin, endothelial cell
314621	1	0	0	Stk11	serine/threonine kinase 11
25735	1	0	0	Hnf4a	hepatocyte nuclear factor 4, alpha
25640	1	0	0	Hnf1b	HNF1 homeobox B
83535	1	0	0	Kcnj11	potassium inwardly rectifying channel, subfamily J, member 11
25696	1	0	0	Vldlr	very low density lipoprotein receptor
24817	1	0	1	Hnf1a	HNF1 homeobox A
24842	1	0	0	Tp53	tumor protein p53
24855	1	0	0	Tsc2	tuberous sclerosis 2
25008	1	0	0	Lta	lymphotoxin alpha (TNF superfamily, member 1)
24498	1	1	0	Il6	interleukin 6
24483	1	0	0	Igf2	insulin-like growth factor 2
29259	1	0	0	Sell	selectin, lymphocyte
29716	1	0	0	Cacna1d	calcium channel, voltage-dependent, L type, alpha 1D subunit
66024	1	0	0	Npy2r	neuropeptide Y receptor Y2
25154	1	0	0	Pgr	progesterone receptor
29526	1	0	0	Pla2g1b	phospholipase A2, group IB, pancreas
24664	1	0	0	Pomc	proopiomelanocortin
25625	1	0	0	Tnfrsf1a	tumor necrosis factor receptor superfamily, member 1a
156767	1	0	0	Tnfrsf1b	tumor necrosis factor receptor superfamily, member 1b
24167	1	0	0	Adcyap1r1	adenylate cyclase activating polypeptide 1 (pituitary) receptor type I
309361	1	0	0	Chuk	conserved helix-loop-helix ubiquitous kinase
25149	1	0	0	Esr2	estrogen receptor 2 (ER beta)
24360	1	0	0	Fabp1	fatty acid binding protein 1, liver
29560	1	0	1	Hif1a	hypoxia-inducible factor 1, alpha subunit (basic helix-loop-helix transcription factor)
65038	1	0	1	Inppl1	inositol polyphosphate phosphatase-like 1
25509	1	0	0	Pax6	paired box 6
25373	1	0	0	Ahsg	alpha-2-HS-glycoprotein
25649	1	0	0	Apoa2	apolipoprotein A-II
64022	1	0	0	Btc	betacellulin
25668	1	0	0	Cd38	CD38 molecule
303831	1	0	0	Eif4a2	eukaryotic translation initiation factor 4A2
84482	1	0	0	Foxo1	forkhead box O1
361388	1	0	0	Gab1	GRB2-associated binding protein 1
25051	1	0	0	Glp1r	glucagon-like peptide 1 receptor
81504	1	0	0	Grb2	growth factor receptor bound protein 2
79240	1	0	0	Nr4a1	nuclear receptor subfamily 4, group A, member 1
292060	1	0	0	Irf8	interferon regulatory factor 8
24508	1	0	0	Irf1	interferon regulatory factor 1
64444	1	0	0	Isl1	ISL LIM homeobox 1
84598	1	0	0	Jak1	Janus kinase 1
25743	1	0	0	Kcnj6	potassium inwardly-rectifying channel, subfamily J, member 6
29718	1	0	0	Kcnj10	potassium inwardly-rectifying channel, subfamily J, member 10
24536	1	1	0	Lepr	leptin receptor
291100	1	0	0	Irf4	interferon regulatory factor 4
29458	1	0	0	Neurod1	neurogenic differentiation 1
309452	1	0	0	Nfkb2	nuclear factor of kappa light polypeptide gene enhancer in B-cells 2, p49/p100
362282	1	0	1	Pck1	phosphoenolpyruvate carboxykinase 1 (soluble)
170851	1	0	0	Map2k1	mitogen activated protein kinase kinase 1
24697	1	1	0	Ptpn1	protein tyrosine phosphatase, non-receptor type 1
25622	1	0	0	Ptpn11	protein tyrosine phosphatase, non-receptor type 11
94202	1	0	0	Ptprr	protein tyrosine phosphatase, receptor type, R
25271	1	0	0	Rxra	retinoid X receptor alpha
366126	1	0	0	Sfpi1	SFFV proviral integration 1
83619	1	0	0	Nfe2l2	nuclear factor, erythroid derived 2, like 2
50659	1	0	0	Nr2c2	nuclear receptor subfamily 2, group C, member 2
25708	1	0	0	Ucp3	uncoupling protein 3 (mitochondrial, proton carrier)
81817	1	0	0	Usf2	upstream transcription factor 2
83785	1	0	0	Vegfa	vascular endothelial growth factor A
304157	1	0	0	Nrip1	nuclear receptor interacting protein 1
313994	1	0	0	Tcfcp2l2	transcription factor CP2-like 2
363243	1	0	0	Klf7	Kruppel-like factor 7 (ubiquitous)
252971	1	0	0	Socs1	suppressor of cytokine signaling 1
29376	1	1	1	Irs2	insulin receptor substrate 2
246756	1	0	0	Tradd	TNFRSF1A-associated via death domain
296570	1	0	0	Edf1	endothelial differentiation-related factor 1
89829	1	0	0	Socs3	suppressor of cytokine signaling 3
81736	1	0	0	Nfkb1	nuclear factor of kappa light polypeptide gene enhancer in B-cells 1
83571	1	0	0	Cdkn1b	cyclin-dependent kinase inhibitor 1B
83521	1	1	0	Rrad	Ras-related associated with diabetes
78968	1	0	0	Srebf1	sterol regulatory element binding transcription factor 1
252961	1	0	0	Tank	TRAF family member-associated NFKB activator
83764	1	0	0	Flot2	flotillin 2
25098	1	0	0	Foxa1	forkhead box A1
25100	1	0	0	Foxa3	forkhead box A3
25231	1	0	0	Onecut1	one cut homeobox 1
171304	1	0	0	Kif11	kinesin family member 11
361042	1	0	0	Pck2	phosphoenolpyruvate carboxykinase 2 (mitochondrial)
293694	1	0	0	Map4k2	mitogen activated protein kinase kinase kinase kinase 2
246253	1	0	0	Adipoq	adiponectin, C1Q and collagen domain containing
29702	1	0	0	Eif2ak3	eukaryotic translation initiation factor 2 alpha kinase 3
56718	1	0	0	Frap1	FK506 binding protein 12-rapamycin associated protein 1
83826	1	0	0	Nr5a1	nuclear receptor subfamily 5, group A, member 1
317385	1	0	0	Fus	fusion, derived from t(12;16) malignant liposarcoma (human)
25700	1	0	1	Ide	insulin degrading enzyme
312195	1	0	0	Nrf1	nuclear respiratory factor 1
29741	1	0	0	Pik3r2	phosphoinositide-3-kinase, regulatory subunit 2 (beta)
289754	1	0	0	Xbp1	X-box binding protein 1
301062	1	0	0	Exog	endo/exonuclease (5'-3'), endonuclease G-like
65035	1	0	0	Nr1i3	nuclear receptor subfamily 1, group I, member 3
60351	1	0	0	Nr1h4	nuclear receptor subfamily 1, group H, member 4
24366	1	0	0	Fgb	fibrinogen beta chain
24185	1	0	0	Akt1	v-akt murine thymoma viral oncogene homolog 1
24253	1	0	0	Cebpb	CCAAT/enhancer binding protein (C/EBP), beta
399489	1	0	0	E2f1	E2F transcription factor 1
24356	1	0	0	Ets1	v-ets erythroblastosis virus E26 oncogene homolog 1 (avian)
363519	1	0	0	Hcfc1	host cell factor C1
309513	1	0	0	Ppp1r3c	protein phosphatase 1, regulatory (inhibitor) subunit 3C
25467	1	1	1	Irs1	insulin receptor substrate 1
246770	1	0	0	Gtf2ird1	GTF2I repeat domain containing 1
25635	1	0	0	Mc4r	melanocortin 4 receptor
302415	1	0	0	Foxo4	forkhead box O4
362657	1	0	0	Mthfr	5,10-methylenetetrahydrofolate reductase (NADPH)
83725	1	0	0	Wfs1	Wolfram syndrome 1 homolog (human)
116656	1	0	0	Cdc123	cell division cycle 123 homolog (S. cerevisiae)
252857	1	0	0	Rapgef4	Rap guanine nucleotide exchange factor (GEF) 4
65193	1	0	0	Nkx6-1	NK6 homeobox 1
83630	1	0	0	Pax4	paired box 4
25682	1	0	1	Ppard	peroxisome proliferator-activated receptor delta
192361	1	0	0	Ppp1r2	protein phosphatase 1, regulatory (inhibitor) subunit 2
689995	1	0	0	Ppp1r3d	protein phosphatase 1, regulatory subunit 3D
78975	1	0	0	Prkaa2	protein kinase, AMP-activated, alpha 2 catalytic subunit
311821	1	0	0	Agpat2	1-acylglycerol-3-phosphate O-acyltransferase 2 (lysophosphatidic acid acyltransferase, beta)
83724	1	0	0	Ncoa2	nuclear receptor coactivator 2
303824	1	0	0	Igf2bp2	insulin-like growth factor 2 mRNA binding protein 2
63887	1	0	0	Nmu	neuromedin U
25703	1	1	1	Rbp4	retinol binding protein 4, plasma
29180	1	0	0	Uts2	urotensin 2
361944	1	0	0	Elf2	E74-like factor 2
58853	1	0	0	Nr4a3	nuclear receptor subfamily 4, group A, member 3
29470	1	0	0	Mecr	mitochondrial trans-2-enoyl-CoA reductase
365355	1	0	0	Rras2	related RAS viral (r-ras) oncogene homolog 2
24225	1	0	0	Bdnf	brain derived neurotrophic factor
85424	1	0	0	Elf1	E74-like factor 1
83516	1	1	0	Ppargc1a	peroxisome proliferator-activated receptor gamma, coactivator 1 alpha
679869	1	0	0	LOC679869	similar to transcription factor 7-like 2, T-cell specific, HMG-box
29349	1	0	0	Fgf8	fibroblast growth factor 8
25099	1	0	0	Foxa2	forkhead box A2
84351	1	0	0	Ikbkb	inhibitor of kappa light polypeptide gene enhancer in B-cells, kinase beta
299625	1	0	0	Lmnb2	lamin B2
25334	1	0	0	Bhlha15	basic helix-loop-helix family, member a15
313929	1	0	0	Ncoa1	nuclear receptor coactivator 1
25493	1	0	0	Nfkbia	nuclear factor of kappa light polypeptide gene enhancer in B-cells inhibitor, alpha
29492	1	0	0	Notch2	Notch homolog 2 (Drosophila)
364052	1	0	0	Pea15a	phosphoprotein enriched in astrocytes 15A
25513	1	0	0	Pik3r1	phosphoinositide-3-kinase, regulatory subunit 1 (alpha)
25664	1	0	1	Pparg	peroxisome proliferator-activated receptor gamma
361801	1	0	0	Rxrb	retinoid X receptor beta
117274	1	0	0	Nr0b2	nuclear receptor subfamily 0, group B, member 2
291905	1	0	0	Fto	fat mass and obesity associated
362787	1	1	0	Rage	renal tumor antigen
296953	1	0	0	Irf5	interferon regulatory factor 5
154968	1	0	0	Mgea5	meningioma expressed antigen 5 (hyaluronidase)
361243	1	0	0	Cdkal1	CDK5 regulatory subunit associated protein 1-like 1
287979	1	0	0	Parl	presenilin associated, rhomboid-like
246250	1	0	1	Retn	resistin
362850	1	0	0	Angptl4	angiopoietin-like 4
309533	1	1	0	Sorcs1	sortilin-related VPS10 domain containing receptor 1
78966	1	0	0	Arhgef11	Rho guanine nucleotide exchange factor (GEF) 11
192280	1	0	0	Ppp1r3b	protein phosphatase 1, regulatory (inhibitor) subunit 3B
311865	1	0	0	Ptges2	prostaglandin E synthase 2
307850	1	0	0	Exosc6	exosome component 6
299903	1	0	0	Slc30a8	solute carrier family 30 (zinc transporter), member 8
366980	1	0	0	Arid2	AT rich interactive domain 2 (Arid-rfx like)
171140	1	0	0	Camk2g	calcium/calmodulin-dependent protein kinase II gamma
291567	1	0	0	Ppargc1b	peroxisome proliferator-activated receptor gamma, coactivator 1 beta
171136	1	0	0	Cblb	Cas-Br-M (murine) ecotropic retroviral transforming sequence b
309389	1	0	0	Nkx2-3	NK2 transcription factor related, locus 3 (Drosophila)
685879	1	0	0	Jazf1	JAZF zinc finger 1
65036	1	0	1	Bche	butyrylcholinesterase
24954	1	0	1	Insr	insulin receptor
65152	1	0	0	Pfkm	phosphofructokinase, muscle
54234	1	0	0	Cacna1e	calcium channel, voltage-dependent, R type, alpha 1E subunit
25297	1	0	0	Cacnb3	calcium channel, voltage-dependent, beta 3 subunit
24260	1	0	0	Chrm3	cholinergic receptor, muscarinic 3
25260	1	0	0	Gstt1	glutathione S-transferase theta 1
29713	1	0	0	Kcnj5	potassium inwardly-rectifying channel, subfamily J, member 5
24705	1	0	0	Rara	retinoic acid receptor, alpha
25354	1	0	0	Sstr5	somatostatin receptor 5
29731	1	0	0	Kcna3	potassium voltage-gated channel, shaker-related subfamily, member 3
304947	1	0	0	Pbx1	pre-B-cell leukemia homeobox 1
301285	1	0	0	Tcfap2b	transcription factor AP-2 beta
310553	1	0	0	Tlr2	toll-like receptor 2
299802	1	0	0	Lgr5	leucine rich repeat containing G protein coupled receptor 5
60349	1	0	0	Nr5a2	nuclear receptor subfamily 5, group A, member 2
171048	1	0	0	Tspan8	tetraspanin 8
497991	1	0	0	Med1	mediator complex subunit 1
24514	1	0	0	Jak2	Janus kinase 2
25747	1	0	0	Ppara	peroxisome proliferator activated receptor alpha
368158	1	0	0	Rorc	RAR-related orphan receptor C
25073	1	0	0	Scarb1	scavenger receptor class B, member 1
81808	1	0	0	Nr2f1	nuclear receptor subfamily 2, group F, member 1
58852	1	0	0	Nr1h3	nuclear receptor subfamily 1, group H, member 3
29357	1	0	0	Smad2	SMAD family member 2
291005	1	0	0	Gadd45g	growth arrest and DNA-damage-inducible, gamma
83574	1	0	0	Rxrg	retinoid X receptor gamma
79252	1	0	0	Adamts1	ADAM metallopeptidase with thrombospondin type 1 motif, 1
64556	1	0	0	Ncl-ps1	nucleolin pseudogene 1
317343	1	0	0	Med14	mediator complex subunit 14
24318	1	0	0	Drd2	dopamine receptor D2
293937	1	0	0	Pkd2l1	polycystic kidney disease 2-like 1
301518	1	0	0	Prkag3	protein kinase, AMP-activated, gamma 3 non-catalytic subunit
155192	1	0	0	Abcg8	ATP-binding cassette, sub-family G (WHITE), member 8
289201	1	0	0	Lmx1a	LIM homeobox transcription factor 1 alpha
24176	1	0	0	Adrb2	adrenergic, beta-2-, receptor, surface
25728	1	0	0	Apoe	apolipoprotein E
24413	1	0	0	Nr3c1	nuclear receptor subfamily 3, group C, member 1
29527	1	1	0	Ptgs2	prostaglandin-endoperoxide synthase 2
294515	1	0	0	Foxo3	forkhead box O3
79237	1	0	0	Hhex	hematopoietically expressed homeobox
83474	1	0	0	Tfam	transcription factor A, mitochondrial
116457	1	0	0	Mapk8ip1	mitogen-activated protein kinase 8 interacting protein 1
361722	1	0	1	Bscl2	Bernardinelli-Seip congenital lipodystrophy 2 homolog (human)
24476	1	0	1	Iapp	islet amyloid polypeptide
24831	1	0	0	Thrb	thyroid hormone receptor beta
406161	1	0	0	C4-2	complement component 4, gene 2
24233	1	0	0	C4b	complement component 4B (Childo blood group)
316241	1	0	0	Nfkbie	nuclear factor of kappa light polypeptide gene enhancer in B-cells inhibitor, epsilon
362125	1	0	0	Nr6a1	nuclear receptor subfamily 6, group A, member 1
25645	1	0	0	Adrb3	adrenergic, beta-3-, receptor
25059	1	0	0	Hk2	hexokinase 2
24651	1	0	0	Pklr	pyruvate kinase, liver and RBC
24873	1	0	0	Vdr	vitamin D (1,25- dihydroxyvitamin D3) receptor
24889	1	0	0	Cckar	cholecystokinin A receptor
24310	1	0	0	Ace	angiotensin I converting enzyme (peptidyl-dipeptidase A) 1
25601	1	0	0	Oprm1	opioid receptor, mu 1
25288	1	0	0	Acsl1	acyl-CoA synthetase long-chain family member 1
81525	1	0	0	Nfkbib	nuclear factor of kappa light polypeptide gene enhancer in B-cells inhibitor, beta
81745	1	0	0	Pdpk1	3-phosphoinositide dependent protein kinase-1
25594	1	0	0	Ppp1cb	protein phosphatase 1, catalytic subunit, beta isoform
24679	1	0	0	Prkar2b	protein kinase, cAMP dependent regulatory, type II beta
84006	1	0	0	Prkci	protein kinase C, iota
116590	1	0	0	Mapk1	mitogen activated protein kinase 1
59102	1	0	0	Rpa2	replication protein A2
25719	1	0	0	Scg5	secretogranin V
364033	1	0	0	Vamp4	vesicle-associated membrane protein 4
365744	1	0	0	Hnf4g	hepatocyte nuclear factor 4, gamma
60334	1	0	0	Ensa	endosulfine alpha
64441	1	0	0	Hsf2	heat shock factor 2
116470	1	0	0	Stx1a	syntaxin 1A (brain)
497975	1	0	0	Znhit3	zinc finger, HIT type 3
24525	1	0	0	Kras	v-Ki-ras2 Kirsten rat sarcoma viral oncogene homolog
64562	1	0	0	Prkab2	protein kinase, AMP-activated, beta 2 non-catalytic subunit
619385	1	0	0	Ncoa4	nuclear receptor coactivator 4
89813	1	0	0	Pdk4	pyruvate dehydrogenase kinase, isozyme 4
85496	1	0	1	Enpp1	ectonucleotide pyrophosphatase/phosphodiesterase 1
83803	1	0	0	Prkab1	protein kinase, AMP-activated, beta 1 non-catalytic subunit
289175	1	0	0	Slc19a2	solute carrier family 19 (thiamine transporter), member 2
366251	1	0	0	Slc2a10	solute carrier family 2 (facilitated glucose transporter), member 10
25045	1	0	0	Dbi	diazepam binding inhibitor (GABA receptor modulator, acyl-Coenzyme A binding protein)
60329	1	0	0	Neurog3	neurogenin 3
84385	1	0	0	Nr1i2	nuclear receptor subfamily 1, group I, member 2
619436	1	0	0	Med24	mediator complex subunit 24
116464	1	0	0	Ncoa6	nuclear receptor coactivator 6
60374	1	0	1	Lmna	lamin A
58839	1	0	0	Nrbf2	nuclear receptor binding factor 2
499670	1	0	0	RGD1560263	similar to nuclear receptor binding factor 2
291691	1	0	0	Brd8	bromodomain containing 8
24890	1	0	0	Esr1	estrogen receptor 1
499335	1	0	0	Fxn	frataxin
500036	1	0	0	Ppp1r3a	protein phosphatase 1, regulatory (inhibitor) subunit 3A
84578	1	0	0	Hdac3	histone deacetylase 3
25233	1	0	1	Akt2	v-akt murine thymoma viral oncogene homolog 2
25163	1	0	0	Cdkn2a	cyclin-dependent kinase inhibitor 2A
24385	1	1	1	Gck	glucokinase
360896	1	0	0	Esrrg	estrogen-related receptor gamma
499420	1	0	0	Prmt2	protein arginine methyltransferase 2
60449	1	0	0	Gnb3	guanine nucleotide binding protein (G protein), beta polypeptide 3
84027	1	0	0	Gsk3b	glycogen synthase kinase 3 beta
25522	1	0	0	Prkcz	protein kinase C, zeta
171379	1	0	0	Smarca4	SWI/SNF related, matrix associated, actin dependent regulator of chromatin, subfamily a, member 4
25272	1	0	0	Mapk10	mitogen activated protein kinase 10
364050	1	0	0	Wdr42a	WD repeat domain 42A
116554	1	1	0	Mapk8	mitogen-activated protein kinase 8
366949	1	0	0	Mafa	v-maf musculoaponeurotic fibrosarcoma oncogene homolog A (avian)
24232	1	0	0	C3	complement component 3
25351	1	1	1	Slc2a2	solute carrier family 2 (facilitated glucose transporter), member 2
25559	1	0	1	Abcc8	ATP-binding cassette, sub-family C (CFTR/MRP), member 8
297417	1	0	0	Gfpt1	glutamine fructose-6-phosphate transaminase 1
24833	1	0	0	Spink3	serine peptidase inhibitor, Kazal type 3
266602	1	0	0	Spink1	serine peptidase inhibitor, Kazal type 1
54244	1	0	0	Crebbp	CREB binding protein
289036	1	1	0	Adipor1	adiponectin receptor 1
171015	1	0	0	Cyb5r4	cytochrome b5 reductase 4
94340	1	0	0	Acsl5	acyl-CoA synthetase long-chain family member 5
25139	1	1	1	Slc2a4	solute carrier family 2 (facilitated glucose transporter), member 4
116719	1	0	0	Acacb	acetyl-Coenzyme A carboxylase beta
24329	1	0	0	Egfr	epidermal growth factor receptor
367152	1	0	0	Foxl2	forkhead box L2
313865	1	0	0	Thada	thyroid adenoma associated
499146	1	0	0	Spib	Spi-B transcription factor (Spi-1/PU.1 related)
83840	1	0	0	Rps6kb1	ribosomal protein S6 kinase, 70kDa, polypeptide 1
686098	1	0	0	Sorbs1	sorbin and SH3 domain containing 1
29304	1	0	0	Rps6	ribosomal protein S6
50686	1	0	0	Gsk3a	glycogen synthase kinase 3 alpha
116717	1	0	0	Trip10	thyroid hormone receptor interactor 10
690987	1	0	0	Gys1	glycogen synthase 1, muscle
24268	1	0	0	Cp	ceruloplasmin
24538	1	0	0	Lipc	lipase, hepatic
60445	1	0	0	Tsc1	tuberous sclerosis 1
294328	1	0	0	Aire	autoimmune regulator
24384	1	0	0	Gc	group specific component
24835	1	1	0	Tnf	tumor necrosis factor (TNF superfamily, member 2)
24600	1	1	0	Nos3	nitric oxide synthase 3, endothelial cell
24932	1	0	0	Cd4	Cd4 molecule
24482	1	0	0	Igf1	insulin-like growth factor 1
59086	1	0	0	Tgfb1	transforming growth factor, beta 1
50678	1	0	0	Pde3a	phosphodiesterase 3A, cGMP inhibited
25239	1	0	0	Apod	apolipoprotein D
24952	1	0	0	Gcg	glucagon
366214	1	0	0	Nkx2-2	NK2 homeobox 2
54315	1	1	0	Ucp2	uncoupling protein 2 (mitochondrial, proton carrier)
116636	1	0	0	Eif4ebp1	eukaryotic translation initiation factor 4E binding protein 1
25040	1	0	0	Gip	gastric inhibitory polypeptide
287730	1	0	0	Pyy	peptide YY (mapped)
64639	1	0	0	Bad	Bcl2-antagonist of cell death
25253	1	0	0	Dpp4	dipeptidylpeptidase 4
24180	1	0	0	Agtr1	angiotensin II receptor, type 1
314436	1	0	0	Elk1	ELK1, member of ETS oncogene family
25330	1	0	0	Lipe	lipase, hormone sensitive
54259	1	0	0	Inpp5d	inositol polyphosphate-5-phosphatase D
313845	1	0	0	Sos1	Son of sevenless homolog 1 (Drosophila)
58975	1	0	0	Klrg1	killer cell lectin-like receptor subfamily G, member 1
361568	1	0	0	Rras	Harvey rat sarcoma virus oncogene, subgroup R
690961	1	0	0	Cog2	component of oligomeric golgi complex 2
292699	1	0	0	Cblc	Cas-Br-M (murine) ecotropic retroviral transforming sequence c
59301	1	0	0	Ghrl	ghrelin/obestatin prepropeptide
117034	1	0	0	Ptf1a	pancreas specific transcription factor, 1a
114203	1	0	0	Sh2b2	SH2B adaptor protein 2
310615	1	0	0	Crtc2	CREB regulated transcription coactivator 2
314612	1	0	0	Shc2	SHC (Src homology 2 domain containing) transforming protein 2
24190	1	0	0	Aldob	aldolase B, fructose-bisphosphate
24380	1	0	0	Gad2	glutamate decarboxylase 2
360406	1	0	0	Ptprf	protein tyrosine phosphatase, receptor type, F
313210	1	0	0	Abca1	ATP-binding cassette, sub-family A (ABC1), member 1
361466	1	0	0	Tppp	tubulin polymerization promoting protein
24860	1	0	0	Ucp1	uncoupling protein 1 (mitochondrial, proton carrier)
282582	1	0	0	Wnt5b	wingless-type MMTV integration site family, member 5B
85428	1	0	0	Rhoq	ras homolog gene family, member Q
25718	1	0	0	Igf1r	insulin-like growth factor 1 receptor
60581	1	0	0	Acaca	acetyl-coenzyme A carboxylase alpha
64665	1	0	0	Flot1	flotillin 1
25157	1	0	0	Plagl1	pleiomorphic adenoma gene-like 1
83586	1	0	0	Usf1	upstream transcription factor 1
29680	1	0	0	Cyp11a1	cytochrome P450, family 11, subfamily a, polypeptide 1
29573	1	0	0	Slc37a4	solute carrier family 37 (glucose-6-phosphate transporter), member 4
24254	1	0	0	Cel	carboxyl ester lipase
25121	1	0	0	Pcsk2	proprotein convertase subtilisin/kexin type 2
29577	1	0	0	Hes1	hairy and enhancer of split 1 (Drosophila)
79215	1	0	0	Mtpn	myotrophin
361532	1	0	0	Sirt2	sirtuin (silent mating type information regulation 2 homolog) 2 (S. cerevisiae)
64632	1	0	0	Exoc7	exocyst complex component 7
308755	1	0	0	Blm	Bloom syndrome homolog (human)
29171	1	0	0	Aqp7	aquaporin 7
24703	1	0	0	Raf1	v-raf-leukemia viral oncogene 1
29340	1	0	0	Prkce	protein kinase C, epsilon
297408	1	0	0	Alms1	Alstrom syndrome 1 homolog (human)
299618	1	0	0	Mknk2	MAP kinase-interacting serine/threonine kinase 2
24362	1	0	0	Fbp1	fructose-1,6- biphosphatase 1
25741	1	0	0	Pfkl	phosphofructokinase, liver
24399	1	0	0	Glud1	glutamate dehydrogenase 1
29414	1	0	0	Akt3	v-akt murine thymoma viral oncogene homolog 3 (protein kinase B, gamma)
312670	1	1	0	Adipor2	adiponectin receptor 2
25560	1	0	0	Abcc9	ATP-binding cassette, sub-family C (CFTR/MRP), member 9
309757	1	0	0	Sirt1	sirtuin (silent mating type information regulation 2 homolog) 1 (S. cerevisiae)
24617	1	1	0	Serpine1	serine (or cysteine) peptidase inhibitor, clade E, member 1
79131	1	0	0	Fabp3	fatty acid binding protein 3, muscle and heart
25116	1	1	1	Hsd11b1	hydroxysteroid 11-beta dehydrogenase 1
24778	1	0	0	Slc2a1	solute carrier family 2 (facilitated glucose transporter), member 1
29184	1	0	0	Cd36	CD36 molecule (thrombospondin receptor)
685953	1	0	0	LOC685953	similar to CD36 antigen
499985	1	0	0	RGD1565355	similar to fatty acid translocase/CD36
287533	1	0	0	Inpp5k	inositol polyphosphate-5-phosphatase K
287871	1	0	0	RGD1311784	similar to p150 target of rapamycin (TOR)-scaffold protein containing WD-repeats
54245	1	0	0	Crk	v-crk sarcoma virus CT10 oncogene homolog (avian)
500954	1	0	0	Ubl5	ubiquitin-like 5
690489	1	0	0	LOC690489	similar to cystin 1
117045	1	0	0	Eif4e	eukaryotic translation initiation factor 4E
25739	1	0	0	Pygb	phosphorylase, glycogen; brain
24668	1	0	0	Ppp1ca	protein phosphatase 1, catalytic subunit, alpha isoform
25636	1	0	0	Prkaca	protein kinase, cAMP-dependent, catalytic, alpha
24179	0	1	1	Agt	angiotensinogen (serpin peptidase inhibitor, clade A, member 8)
24604	0	1	0	Npy	neuropeptide Y
117273	0	1	0	Rhoa	ras homolog gene family, member A
25242	0	1	0	Arnt	aryl hydrocarbon receptor nuclear translocator
25123	0	1	0	Tagln	transgelin
63880	0	1	0	Dnajc3	DnaJ (Hsp40) homolog, subfamily C, member 3
308405	0	1	0	Dmpk	dystrophia myotonica-protein kinase
361432	0	1	0	Cdh15	cadherin 15
266607	0	1	0	Ffar1	free fatty acid receptor 1
300691	0	1	0	Nnmt	nicotinamide N-methyltransferase
84050	0	1	0	Enpp2	ectonucleotide pyrophosphatase/phosphodiesterase 2
192235	0	1	0	Hyou1	hypoxia up-regulated 1
300679	0	1	0	Mpzl2	myelin protein zero-like 2
310378	0	1	0	Nnt	nicotinamide nucleotide transhydrogenase
25125	0	1	0	Stat3	signal transducer and activator of transcription 3
25707	0	1	0	Cntf	ciliary neurotrophic factor
286939	0	1	0	Asam	adipocyte-specific adhesion molecule
689959	0	1	0	LOC689959	hypothetical protein LOC689959
300687	0	1	0	Bud13	BUD13 homolog (S. cerevisiae)
140638	0	1	0	Apoa5	apolipoprotein A-V
85420	0	1	0	Prkcq	protein kinase C, theta
117062	0	1	0	Hmga1	high mobility group AT-hook 1
29260	0	1	0	Tlr4	toll-like receptor 4
685277	0	1	0	LOC685277	similar to liver-specific bHLH-Zip transcription factor
365266	0	1	0	Atp10a	ATPase, class V, type 10A
25420	0	1	0	Cryab	crystallin, alpha B
29477	0	1	0	Mapt	microtubule-associated protein tau
300664	0	1	0	Abcg4	ATP-binding cassette, sub-family G (WHITE), member 4
500991	0	1	0	Fam55b	family with sequence similarity 55, member B
83805	0	0	1	Src	v-src sarcoma (Schmidt-Ruppin A-2) viral oncogene homolog (avian)
81810	0	0	1	Tgfbr2	transforming growth factor, beta receptor II
191570	0	0	1	Serpina12	serine (or cysteine) peptidase inhibitor, clade A (alpha-1 antiproteinase, antitrypsin), member 12
25352	0	0	1	Sod3	superoxide dismutase 3, extracellular
24505	0	0	1	Ins1	insulin 1
25669	0	0	1	Cpe	carboxypeptidase E
63834	0	0	1	Capn10	calpain 10
25024	0	0	1	Gipr	gastric inhibitory polypeptide receptor
