# Supplementary material for: Link-based quantitative methods to identify differentially coexpressed genes and gene Pairs
Source: BMC Bioinformatics. 2011 Aug 2;12:315. doi: 10.1186/1471-2105-12-315 (PMC3199761; doi:10.1186/1471-2105-12-315)
Supplement: Additional file 7 — DCLs identified by DCe. [file 1471-2105-12-315-S7.XLS]

## Sheet: SWR_DCLs_for_337_DCGs with Symb
supplement 6 to Yu et al. “differential co-expression analysis”: DCLs mined by DCe out of dataset GSE3068.
DCLs were identified by method DCe, and were restricted to those connecting with 337 DCGs. They were classified to Strengthened (S), Weakened (W), and Reversed (R) according to how the coexpression values were changed from the normal state to the disease state.
Gene_1	Symbol_1	Gene_2	Symbol_2	cor_N	cor_D	Type
24299	Cyp2a3a	24450	Hmgcs2	0.926973	-0.227728	W
24450	Hmgcs2	24581	Mycs	0.942492	-0.642397	W
24498	Il6	24598	Nos1	0.941213	-0.452445	W
24412	Grin2d	24654	Plcb1	-0.137773	0.919942	S
24484	Igfbp3	24718	Reln	-0.556542	0.938294	S
24245	Camk2b	24818	Tcp1	0.949866	-0.49025	W
24667	Ppm1b	24818	Tcp1	0.926954	-0.472068	W
24675	Ppp3cb	24818	Tcp1	0.929623	-0.113362	W
24158	Acadm	24864	Pgc	-0.926731	0.408988	W
24189	Aldoa	24867	Vcsa1	0.928602	-0.400062	W
24246	Camk2d	24914	Lox	0.95918	-0.122106	W
24498	Il6	24916	Zfp179	0.933619	-0.385552	W
24408	Grin1	24918	Stat5a	-0.0549711	0.921524	S
24450	Hmgcs2	24984	RT1-DOa	0.918289	-0.352209	W
24708	Rb1	25061	Crabp1	0.934948	-0.319717	W
24848	Tph1	25061	Crabp1	0.926876	-0.0851177	W
24818	Tcp1	25062	Gpd2	0.937736	-0.40063	W
24498	Il6	25085	Th	0.925833	-0.296276	W
24450	Hmgcs2	25117	Hsd11b2	0.908297	-0.775331	W
24498	Il6	25135	Ncl	0.930703	-0.0715532	W
25061	Crabp1	25148	Egr3	0.914532	-0.455776	W
24818	Tcp1	25183	Gdi1	0.964427	-0.348796	W
24450	Hmgcs2	25229	Chrm1	0.932816	-0.0778865	W
24498	Il6	25229	Chrm1	0.917427	-0.420895	W
24792	Agxt	25241	Aqp5	0.929962	-0.230409	W
24223	B2m	25258	Glycam1	-0.915163	0.546533	W
24794	Serpina3k	25258	Glycam1	0.930642	-0.446624	W
25096	Pld1	25258	Glycam1	0.926856	-0.459004	W
24406	Grik4	25268	Proc	0.93198	-0.678749	W
24561	Mpg	25268	Proc	0.928936	-0.218153	W
24605	Nras	25268	Proc	-0.933258	0.120488	W
25242	Arnt	25270	Abcd3	0.939672	-0.0290623	W
24615	S100a4	25275	Cnp	-0.456334	0.916279	S
24246	Camk2d	25281	Nup153	-0.017819	0.920902	S
24413	Nr3c1	25281	Nup153	-0.441013	0.919145	S
24551	Mdh1	25284	Amacr	-0.491422	0.949973	S
24565	Abcc1	25284	Amacr	0.31001	-0.920855	S
24786	Sod1	25284	Amacr	-0.260215	0.929857	S
24855	Tsc2	25284	Amacr	0.329421	-0.919855	S
24818	Tcp1	25301	Cebpg	0.935355	-0.25153	W
24914	Lox	25323	Htr1d	0.921978	-0.0819851	W
24792	Agxt	25329	Lhb	0.92159	-0.192199	W
25242	Arnt	25337	Nfyc	0.923171	-0.190541	W
25258	Glycam1	25377	Ambp	0.961394	-0.435	W
25126	Stat5b	25400	Camk2a	0.248978	-0.919024	S
25242	Arnt	25404	Cav1	0.92179	-0.0829064	W
24375	Fuca1	25435	Eef2k	0.927187	-0.613276	W
24567	Mt1a	25435	Eef2k	0.017194	-0.934458	S
24450	Hmgcs2	25445	Fosl1	0.918928	-0.318207	W
25394	Bfsp1	25445	Fosl1	0.934099	-0.570294	W
24450	Hmgcs2	25450	Gabrb1	0.918175	-0.293844	W
25281	Nup153	25450	Gabrb1	-0.298603	0.939628	S
25027	Slc16a1	25454	Gfra1	-0.913318	0.722268	W
25413	Cpt2	25459	Hmgb1	-0.97228	0.37255	W
24794	Serpina3k	25490	Nedd8	-0.918737	0.496225	W
25377	Ambp	25490	Nedd8	-0.950717	0.606714	W
25216	Sdc1	25491	Nes	0.933365	-0.461292	W
24582	Myh11	25497	Npap60	0.932427	-0.516007	W
25104	Pcx	25497	Npap60	0.941713	-0.22239	W
25423	Ctsc	25497	Npap60	0.933686	-0.574058	W
25438	Eno3	25497	Npap60	-0.949523	0.51852	W
24840	Tnp2	25497	Npap60	-0.496247	0.913767	S
25435	Eef2k	25498	Npm1	0.418321	-0.942319	S
24498	Il6	25519	Ppp1r1c	0.921035	-0.0571347	W
24906	LOC24906	25524	Psap	-0.293472	0.935934	S
24818	Tcp1	25530	Rab12	0.94489	-0.30741	W
24517	Junb	25547	St8sia3	0.557072	-0.916818	S
24565	Abcc1	25547	St8sia3	0.0993494	-0.923293	S
24874	Vhl	25547	St8sia3	-0.421699	0.9508	S
24450	Hmgcs2	25569	Trh	0.920578	-0.36579	W
25061	Crabp1	25569	Trh	0.924788	-0.460506	W
24818	Tcp1	25570	Trhr	0.922572	-0.186499	W
25281	Nup153	25586	Alpl	-0.142646	0.94828	S
24765	Scg2	25611	Otc	-0.000266076	0.925619	S
25490	Nedd8	25619	Plau	0.94154	-0.447417	W
24450	Hmgcs2	25633	Dnase1	0.93458	-0.470856	W
25469	Kcna4	25635	Mc4r	-0.121265	0.956691	S
25235	Ghr	25660	Cd28	0.54003	-0.964786	S
25337	Nfyc	25660	Cd28	0.719766	-0.913049	S
24517	Junb	25664	Pparg	-0.727213	0.959295	S
24582	Myh11	25664	Pparg	-0.594746	0.916829	S
25205	Il6st	25664	Pparg	-0.732674	0.933618	S
25518	Ppia	25664	Pparg	-0.0340305	0.936483	S
25591	Parp1	25664	Pparg	-0.634662	0.918758	S
25061	Crabp1	25672	Nr3c2	0.93026	-0.150219	W
25031	Plcb4	25677	Mak	0.929826	-0.0779238	W
24408	Grin1	25679	Itpr3	-0.616659	0.91403	S
24158	Acadm	25684	Mep1a	-0.0254386	0.944728	S
25504	Oxt	25709	Hmbs	-0.25216	0.927445	S
24246	Camk2d	25710	Cd3d	0.921988	-0.623653	W
24257	Cgm4	25710	Cd3d	0.9396	-0.397717	W
25665	Scn5a	25710	Cd3d	0.921971	-0.554784	W
25361	Vcam1	25710	Cd3d	-0.582243	0.937561	S
24600	Nos3	25722	Scn4a	0.577422	-0.945925	S
24450	Hmgcs2	25723	Hcrt	0.916619	-0.492476	W
25522	Prkcz	25731	Syt3	0.929902	-0.624138	W
25407	Cd59	25742	S100b	0.911517	-0.582458	W
25031	Plcb4	25747	Ppara	0.10491	-0.932777	S
24914	Lox	25753	Chrng	0.936283	-0.452829	W
25490	Nedd8	25756	Cpt1b	-0.947321	0.192256	W
24818	Tcp1	27080	Hbp1	0.930796	-0.4822	W
25660	Cd28	27139	Rps26	-0.335152	0.925389	S
25497	Npap60	27150	Kcnh3	-0.550803	0.918546	S
24412	Grin2d	29146	Jag1	-0.581494	0.921616	S
25717	Tgfb3	29147	Jag2	0.923203	-0.261347	W
25731	Syt3	29182	Cdh22	0.951892	-0.20298	W
25423	Ctsc	29210	Epha3	0.914577	-0.525062	W
25610	Csf3	29210	Epha3	0.92005	-0.123577	W
24492	Igl	29223	Ak3l1	0.939317	-0.257245	W
25454	Gfra1	29229	Spt1	0.439152	-0.957978	S
25258	Glycam1	29234	Galr2	0.938064	-0.694584	W
24482	Igf1	29248	Tnni3	0.927198	-0.461561	W
24446	Hgf	29248	Tnni3	0.519393	-0.915381	S
24268	Cp	29252	Gzmm	0.919253	-0.316214	W
24370	Foxg1	29252	Gzmm	0.944561	-0.621258	W
25619	Plau	29257	Rpl9	0.921141	-0.189504	W
25636	Prkaca	29257	Rpl9	-0.949221	0.457384	W
25756	Cpt1b	29257	Rpl9	-0.91997	0.603267	W
29253	Maoa	29257	Rpl9	0.946604	-0.264363	W
24599	Nos2	29257	Rpl9	0.132929	-0.939755	S
29234	Galr2	29264	Clip2	0.928725	-0.482656	W
24177	Afp	29265	Mcpt1	0.954597	-0.0371157	W
24779	Slc4a1	29265	Mcpt1	0.916263	-0.303729	W
24913	Hrasls3	29265	Mcpt1	0.929985	-0.310739	W
27256	Cntn6	29265	Mcpt1	0.916448	-0.627067	W
24779	Slc4a1	29268	Tpsb2	0.925004	-0.567263	W
24984	RT1-DOa	29268	Tpsb2	0.958173	-0.17009	W
25085	Th	29268	Tpsb2	0.930757	-0.448953	W
25229	Chrm1	29268	Tpsb2	0.928357	-0.185689	W
25232	Tyro3	29268	Tpsb2	0.920761	-0.685669	W
25450	Gabrb1	29268	Tpsb2	0.948919	-0.540096	W
24765	Scg2	29275	Actc1	-0.609437	0.931218	S
25435	Eef2k	29282	Rpl23	0.561308	-0.919905	S
29257	Rpl9	29288	Rps3a	0.931938	-0.190708	W
25268	Proc	29331	Hapln1	0.973587	-0.0489769	W
24906	LOC24906	29339	Apcs	0.129998	-0.923577	S
29265	Mcpt1	29340	Prkce	0.957552	-0.412983	W
24158	Acadm	29387	Pla2g2c	-0.346449	0.925708	S
24534	Ldhb	29424	Htt	0.924395	-0.475204	W
24408	Grin1	29436	Tfpi	0.224196	-0.951089	S
25381	Apeg1	29446	Ghrh	-0.823609	0.959319	S
24225	Bdnf	29461	Vgf	0.127311	-0.933921	S
24158	Acadm	29471	Ppyr1	-0.939768	0.146247	W
24217	Atp4b	29476	Glg1	0.117093	-0.920419	S
29310	Mc3r	29476	Glg1	0.405588	-0.947871	S
24646	Abcb1b	29496	Erbb3	0.933521	-0.322301	W
25731	Syt3	29498	Pts	-0.368936	0.927163	S
29264	Clip2	29499	Shh	0.841048	-0.914536	S
24412	Grin2d	29510	Pctp	0.150947	-0.938011	S
25258	Glycam1	29518	Lgals7	-0.184834	0.964501	S
29257	Rpl9	29558	Fcgrt	-0.919444	0.694327	W
29467	Ddit3	29582	Mgat3	-0.916906	0.57098	W
24158	Acadm	29586	Gjb5	-0.920882	0.054625	W
25383	Apobec1	29591	Tgfbr1	0.413089	-0.94384	S
24409	Grin2a	29595	Htr2a	0.614959	-0.91166	S
24565	Abcc1	29619	Btg2	0.482053	-0.952585	S
24577	Myc	29619	Btg2	0.526348	-0.92137	S
25639	Fkbp1a	29619	Btg2	0.244036	-0.927388	S
26956	Ak3	29619	Btg2	0.649255	-0.918798	S
24284	Csn1s1	29627	Gria2	-0.921303	0.470085	W
24450	Hmgcs2	29629	Gria4	0.57493	-0.931877	S
24914	Lox	29639	Fxyd2	-0.242264	0.934536	S
29264	Clip2	29650	Adam10	0.942315	-0.287389	W
25497	Npap60	29662	Gdi2	0.922583	-0.570907	W
24957	Glul	29676	Psmb3	0.912583	-0.536358	W
29131	Cart	29677	Psmc3	-0.407923	0.916571	S
24718	Reln	29680	Cyp11a1	0.95485	-0.529373	W
24642	Pgam1	29707	Gabra5	0.0724758	-0.933668	S
24735	RT1@	29707	Gabra5	0.45162	-0.981122	S
25011	Cyp2c12	29707	Gabra5	-0.0708453	0.934495	S
29423	Gap43	29722	Apbb1	0.403477	-0.948019	S
25660	Cd28	29752	Fau	-0.20255	0.946747	S
25497	Npap60	50545	Dpf1	0.962783	-0.467534	W
29210	Epha3	50545	Dpf1	0.924283	-0.454394	W
24166	Adcyap1	50552	Zfp292	-0.92283	0.340856	W
24614	Orm1	50552	Zfp292	-0.930427	0.778902	W
24616	Pah	50552	Zfp292	-0.926591	0.401593	W
25425	Ctsh	50552	Zfp292	0.456036	-0.939507	S
25503	Ocm	50552	Zfp292	-0.749941	0.911212	S
25413	Cpt2	50554	Smad4	-0.933725	0.507503	W
29487	Gstt2	50554	Smad4	0.92971	-0.608513	W
24646	Abcb1b	50563	Gja5	0.91856	-0.314768	W
29265	Mcpt1	50563	Gja5	0.918897	-0.547708	W
50552	Zfp292	50585	Psp	-0.9355	0.455323	W
24450	Hmgcs2	50585	Psp	0.799308	-0.940607	S
24450	Hmgcs2	50592	Gria1	0.926545	-0.248512	W
25394	Bfsp1	50592	Gria1	0.924029	-0.498095	W
24208	Ar	50662	Runx1	0.92451	-0.361202	W
25085	Th	50662	Runx1	0.920892	-0.439912	W
24346	Es1	50662	Runx1	0.343782	-0.924991	S
24404	Gpx1	50662	Runx1	0.656315	-0.923903	S
24631	Rhox5	50662	Runx1	0.60766	-0.916895	S
25133	Pcdhb12	50662	Runx1	0.552885	-0.936071	S
25605	Hcrtr2	50662	Runx1	0.412931	-0.94217	S
29172	Aqp8	50662	Runx1	0.582986	-0.931732	S
29589	Pou3f4	50662	Runx1	0.610129	-0.921012	S
29623	Ugt2b5	50662	Runx1	0.0953185	-0.925754	S
29641	Adam7	50662	Runx1	0.737403	-0.927438	S
29702	Eif2ak3	50662	Runx1	0.101511	-0.954262	S
29706	Gabra2	50662	Runx1	0.741602	-0.915581	S
29257	Rpl9	50663	Calm2	0.914796	-0.730787	W
25304	Comp	50689	Mapk3	-0.60941	0.937739	S
24158	Acadm	50864	Hnt	-0.934198	0.113402	W
25268	Proc	50864	Hnt	0.925249	-0.120659	W
25504	Oxt	50871	Hpcal1	0.647003	-0.910632	S
24498	Il6	54190	Rabep1	0.931576	-0.135063	W
29265	Mcpt1	54190	Rabep1	0.930657	-0.453175	W
50662	Runx1	54190	Rabep1	0.800056	-0.930527	S
24182	Agtr2	54223	Adcy4	0.173863	-0.924174	S
25101	Chrna3	54223	Adcy4	0.357531	-0.950896	S
29238	Drd3	54223	Adcy4	0.291654	-0.936612	S
29257	Rpl9	54240	Chrnd	-0.494292	0.927942	S
29257	Rpl9	54249	Cfd	0.925941	-0.271025	W
29476	Glg1	54251	Flt1	0.918259	-0.375887	W
25731	Syt3	54254	Gata4	0.927285	-0.0671148	W
24640	Pfkfb2	54259	Inpp5d	0.358618	-0.928139	S
24664	Pomc	54259	Inpp5d	0.292795	-0.940133	S
24797	Sst	54259	Inpp5d	0.343943	-0.924677	S
24895	Cyp2a2	54259	Inpp5d	0.670162	-0.912376	S
25052	Prss2	54259	Inpp5d	0.441946	-0.954735	S
24450	Hmgcs2	54266	Madcam1	0.924008	-0.56908	W
25061	Crabp1	54266	Madcam1	0.93357	-0.0209723	W
29264	Clip2	54266	Madcam1	0.923645	-0.552244	W
24718	Reln	54278	Nr4a2	0.962294	-0.0319022	W
29353	Phkg1	54311	Timm17a	-0.351993	0.936286	S
24419	Grm6	54315	Ucp2	0.951887	-0.716982	W
25484	Myo1e	54315	Ucp2	-0.0311382	0.923252	S
25682	Ppard	54315	Ucp2	0.0773369	-0.922029	S
25684	Mep1a	54315	Ucp2	0.368896	-0.935347	S
29589	Pou3f4	54315	Ucp2	0.351815	-0.916116	S
29706	Gabra2	54315	Ucp2	0.544479	-0.937115	S
50563	Gja5	54315	Ucp2	0.769628	-0.936399	S
25710	Cd3d	54319	Ezr	-0.361517	0.921949	S
29265	Mcpt1	54323	Arc	0.932932	-0.202194	W
24914	Lox	56081	Scaf1	0.933467	-0.370942	W
25710	Cd3d	56081	Scaf1	0.911916	-0.82387	W
29288	Rps3a	56227	Espn	0.281114	-0.933638	S
25490	Nedd8	56783	Eif5	0.932677	-0.275279	W
29257	Rpl9	56783	Eif5	0.915747	-0.439919	W
25281	Nup153	57029	Adam18	-0.0247558	0.951427	S
50662	Runx1	57305	Uts2r	0.763438	-0.927912	S
25660	Cd28	58819	Txnrd1	0.452939	-0.971234	S
25258	Glycam1	58917	Hpx	0.961878	-0.239789	W
25490	Nedd8	58917	Hpx	-0.91791	0.345645	W
29147	Jag2	58940	H2afz	-0.944246	0.579596	W
25680	Clps	58942	Cacnb4	-0.211877	0.944486	S
25723	Hcrt	58942	Cacnb4	-0.195167	0.959536	S
29170	Aqp6	58942	Cacnb4	-0.0858791	0.938624	S
29618	Btg1	58942	Cacnb4	0.286446	-0.917365	S
25284	Amacr	58974	Gabarap	0.390409	-0.920699	S
25644	Bmp6	58979	Gng7	0.922863	-0.318554	W
24307	Cyp4b1	59074	Stx8	0.930161	-0.490547	W
24896	Gnas	59074	Stx8	-0.917341	0.314991	W
59074	Stx8	59087	Nxf1	0.969965	-0.237215	W
29227	Nfib	59088	Prl8a4	0.930765	-0.276617	W
24450	Hmgcs2	59314	Camk2n2	0.915511	-0.663632	W
25394	Bfsp1	59314	Camk2n2	0.915729	-0.579146	W
29257	Rpl9	59320	Adcy10	-0.960709	0.290961	W
24934	Klrk1	59326	Rapgef3	-0.0448966	0.948013	S
25745	Myh9	60325	Serpinb2	-0.444683	0.920993	S
24450	Hmgcs2	60332	Akap14	0.933449	-0.136514	W
29252	Gzmm	60332	Akap14	0.965779	-0.229377	W
24818	Tcp1	60334	Ensa	0.960446	-0.287892	W
20209	Saa2	60335	Tgm1	0.947497	-0.374887	W
24571	Muc1	60335	Tgm1	0.938598	-0.289385	W
24902	Smp2a	60335	Tgm1	0.931069	-0.206882	W
29563	Crabp2	60341	Camkk1	-0.948427	0.277395	W
29707	Gabra5	60351	Nr1h4	-0.0166933	0.933479	S
25660	Cd28	60352	Mapk12	0.507607	-0.922049	S
29257	Rpl9	60376	Plrg1	0.915698	-0.383316	W
25258	Glycam1	60378	Lypd3	0.946439	-0.118937	W
29619	Btg2	60384	Copb2	0.650617	-0.970299	S
50938	Cdon	60393	Sult1d1	0.937265	-0.149879	W
54223	Adcy4	60422	Slc18a3	0.258659	-0.923431	S
24867	Vcsa1	60423	Slc28a2	-0.926368	0.104323	W
25731	Syt3	60448	Htr1f	0.928397	-0.157708	W
24658	Prl8a3	60460	Hspa2	0.419744	-0.93171	S
29624	Alox5ap	60460	Hspa2	-0.58152	0.923914	S
24498	Il6	60563	Hr	0.938829	-0.444684	W
24947	Gabra3	60577	Slc15a2	0.923168	-0.354734	W
25128	Umod	60577	Slc15a2	0.923513	-0.708708	W
25713	Itgb7	60577	Slc15a2	0.912817	-0.554186	W
60422	Slc18a3	60577	Slc15a2	0.939475	-0.59526	W
24818	Tcp1	60586	Clcn4-2	0.947609	-0.0416307	W
58942	Cacnb4	60629	Unc5a	-0.417902	0.915971	S
24914	Lox	60665	Cxcl5	0.91663	-0.669072	W
29265	Mcpt1	63837	Tagln3	0.934702	-0.00410544	W
25556	Il1rl1	63887	Nmu	0.331353	-0.920199	S
25317	Fgf1	64036	Cd55	0.93198	-0.0878416	W
24523	Klk7	64043	Gcnt1	-0.376184	0.923841	S
24450	Hmgcs2	64055	Guca2b	0.927371	-0.551631	W
25731	Syt3	64055	Guca2b	0.962419	-0.765374	W
25664	Pparg	64060	Vps33b	0.0756151	-0.938483	S
24818	Tcp1	64152	Chp	0.945294	-0.00112303	W
25660	Cd28	64156	Uba52	-0.422917	0.927619	S
25700	Ide	64157	Ddah1	0.91377	-0.657576	W
29432	Pak2	64157	Ddah1	0.934616	-0.224254	W
25586	Alpl	64160	Basp1	0.355224	-0.930799	S
25742	S100b	64160	Basp1	0.714422	-0.933387	S
25242	Arnt	64185	Cap1	0.927932	-0.231393	W
25664	Pparg	64192	Qdpr	-0.607813	0.928941	S
29707	Gabra5	64196	Safb	0.133545	-0.985432	S
50662	Runx1	64300	Mthfd1	0.913208	-0.627481	W
24818	Tcp1	64310	Arf1	0.931541	-0.391026	W
25664	Pparg	64310	Arf1	-0.553827	0.914033	S
25504	Oxt	64313	Oat	-0.403939	0.923909	S
25258	Glycam1	64314	Casp2	-0.922783	0.344133	W
29147	Jag2	64317	Gpx3	0.175434	-0.91989	S
24977	RT1-Cl	64347	Sncg	-0.471067	0.918722	S
25181	Bgn	64347	Sncg	-0.357079	0.940388	S
29143	Grn	64347	Sncg	-0.615247	0.919491	S
29185	Cd37	64347	Sncg	-0.574871	0.91154	S
54232	Car3	64347	Sncg	-0.684155	0.940954	S
63868	Hspd1	64347	Sncg	0.488473	-0.923597	S
24603	Npr1	64356	Nrgn	0.497086	-0.969048	S
25258	Glycam1	64366	Calu	-0.92757	0.465872	W
25490	Nedd8	64366	Calu	0.930206	-0.406724	W
25454	Gfra1	64508	Adcy3	0.920107	-0.385909	W
24718	Reln	64511	Fntb	0.961132	-0.164812	W
25061	Crabp1	64516	Vps45	0.943456	-0.0495275	W
25284	Amacr	64517	Thop1	0.443459	-0.9444	S
25547	St8sia3	64517	Thop1	0.670862	-0.924274	S
25731	Syt3	64519	Entpd1	-0.0897418	0.966977	S
24271	Cpb1	64522	Slc5a2	0.939554	-0.225416	W
24277	Crygc	64522	Slc5a2	0.918433	-0.664487	W
25430	Dio1	64522	Slc5a2	0.917407	-0.558711	W
29456	Map1b	64522	Slc5a2	0.956351	-0.292376	W
29497	Ptbp1	64524	Tkt	0.238976	-0.923769	S
25490	Nedd8	64525	Tceb1	0.944259	-0.629044	W
29257	Rpl9	64525	Tceb1	0.929747	-0.461521	W
54223	Adcy4	64529	Ctsb	-0.0265664	0.950008	S
25268	Proc	64530	Cnbp	-0.928878	0.304233	W
24617	Serpine1	64536	Esm1	-0.290308	0.932165	S
56227	Espn	64538	Ilkap	-0.919336	0.68292	W
54287	Eif2ak2	64538	Ilkap	0.364098	-0.933398	S
24818	Tcp1	64561	Phka1	0.923065	-0.344539	W
24792	Agxt	64622	Adnp	0.919151	-0.397221	W
24950	Srd5a1	64627	Hist1h4b	-0.421779	0.915458	S
24818	Tcp1	64631	Ube2g1	0.936016	-0.465159	W
64347	Sncg	64635	Snd1	-0.55829	0.920566	S
24818	Tcp1	64639	Bad	-0.972159	0.483073	W
25422	Crybb2	64827	Crisp1	0.928006	-0.461233	W
24177	Afp	64828	B4galnt1	0.931332	-0.31769	W
24681	Prkcc	64828	B4galnt1	0.959896	-0.273076	W
25563	Tff3	64828	B4galnt1	0.934662	-0.195886	W
25646	Otx1	64828	B4galnt1	0.927412	-0.320536	W
25727	Mep1b	64828	B4galnt1	0.939419	-0.47232	W
29182	Cdh22	64828	B4galnt1	0.922589	-0.13055	W
29205	Syngr1	64828	B4galnt1	0.914587	-0.497589	W
29347	Faah	64828	B4galnt1	0.935914	-0.0174663	W
29375	Uncx	64828	B4galnt1	0.917246	-0.328199	W
29718	Kcnj10	64828	B4galnt1	0.915861	-0.373573	W
60461	Sprr1a	64828	B4galnt1	0.941545	-0.53081	W
25278	Cox6a2	65041	Clpb	-0.937429	0.164206	W
25304	Comp	65041	Clpb	-0.536386	0.917821	S
54311	Timm17a	65049	Megf6	-0.928423	0.0726695	W
25268	Proc	65052	Pik3c3	-0.927661	0.751288	W
29248	Tnni3	65130	Cldn3	0.927076	-0.12372	W
54259	Inpp5d	65140	Olr226	0.32871	-0.942878	S
25268	Proc	65153	Freq	0.932308	-0.680406	W
25435	Eef2k	65155	Alas1	-0.194556	0.96312	S
29432	Pak2	65156	Dhodh	0.922601	-0.0937751	W
53982	Zfp260	65156	Dhodh	0.926043	-0.626962	W
64442	St3gal2	65156	Dhodh	0.916966	-0.749795	W
25459	Hmgb1	65158	Rab2a	0.931782	-0.0980346	W
25268	Proc	65166	Sec11a	-0.942821	0.0981725	W
24158	Acadm	65182	Muc10	-0.915327	0.563256	W
64828	B4galnt1	65202	Slc13a2	0.945254	-0.427855	W
29197	Il18	65204	Cnn1	-0.140099	0.932004	S
24941	Atp7a	65248	Prkaa1	0.947724	-0.200293	W
24818	Tcp1	65278	Csnk1g2	0.925343	-0.525311	W
25242	Arnt	65278	Csnk1g2	0.918849	-0.243656	W
25710	Cd3d	78947	Gcs1	0.915093	-0.73358	W
29237	Penk1	79122	Fdxr	0.367063	-0.919697	S
64524	Tkt	79122	Fdxr	0.143812	-0.94195	S
64158	Tuba1a	79127	Dck	-0.933588	0.206398	W
65136	Rps8	79127	Dck	-0.948275	0.248666	W
25710	Cd3d	79208	Epha5	0.331595	-0.920539	S
25710	Cd3d	79213	Slc6a11	0.925493	-0.346573	W
24818	Tcp1	79214	Galnt1	0.957213	-0.326703	W
50664	Gnao	79216	Gdf10	0.916413	-0.509667	W
24158	Acadm	79219	Grid1	-0.921552	0.314919	W
24818	Tcp1	79240	Nr4a1	0.926495	-0.685853	W
25731	Syt3	79243	Hsd17b2	0.923361	-0.391348	W
24818	Tcp1	79245	Hsf1	0.943745	-0.407986	W
24600	Nos3	79423	Stmn4	0.352049	-0.916456	S
25459	Hmgb1	79425	Clcnka	-0.155658	0.934458	S
24792	Agxt	79430	Clcnkb	0.968358	-0.569702	W
29619	Btg2	79431	Bhlhb2	0.156232	-0.919668	S
50662	Runx1	79438	Igfals	0.581929	-0.938449	S
29403	Asgr2	79449	Rpl21	0.920978	-0.466656	W
25330	Lipe	79462	Txn2	0.932209	-0.428585	W
29147	Jag2	80754	Rabep2	0.955597	-0.290221	W
25554	Snai2	80881	Serp1	0.933898	-0.241411	W
29715	Slc8a1	80899	Slc21a4	-0.950977	0.386462	W
25435	Eef2k	81008	Itga7	0.316297	-0.97385	S
65204	Cnn1	81024	Ica1	-0.835288	0.953906	S
24412	Grin2d	81506	Bst1	-0.0408142	0.94171	S
54269	Mcpt10	81509	Bdkrb1	-0.440375	0.915595	S
65132	Cldn7	81509	Bdkrb1	-0.57165	0.946952	S
25654	Col11a1	81515	Lyn	0.312507	-0.925471	S
54242	Cpa3	81523	Myoc	0.921591	-0.113879	W
25664	Pparg	81524	Nfix	-0.6101	0.915876	S
24818	Tcp1	81530	Pdk2	0.932238	-0.597787	W
25330	Lipe	81574	Scn1a	-0.537735	0.988837	S
24818	Tcp1	81637	Ap2a2	0.923823	-0.111617	W
25527	Ptgis	81641	Anpep	-0.508487	0.955889	S
24954	Insr	81647	Atf2	0.920056	-0.109796	W
25418	Dpysl3	81656	Dpyd	-0.2874	0.933098	S
25426	Cyp1b1	81658	Gabrp	0.319899	-0.937828	S
29467	Ddit3	81664	Gnai2	-0.950224	0.0437018	W
54259	Inpp5d	81672	Grm7	0.5258	-0.965657	S
25268	Proc	81676	Hnmt	0.924544	-0.0878406	W
25497	Npap60	81676	Hnmt	-0.476063	0.918524	S
24412	Grin2d	81681	Lss	0.947909	-0.57561	W
64828	B4galnt1	81733	Nell1	0.919901	-0.24478	W
25497	Npap60	81738	Nup98	0.958308	-0.364711	W
25242	Arnt	81743	Pde2a	0.935258	-0.296938	W
25664	Pparg	81745	Pdpk1	-0.622959	0.940047	S
29567	Hes2	81756	Rab13	0.920156	-0.356398	W
58919	Ccnd1	81756	Rab13	0.917239	-0.266542	W
60350	Cd14	81756	Rab13	0.919682	-0.233035	W
79433	Myh10	81756	Rab13	0.94626	-0.565371	W
81022	Stxbp5	81759	Renbp	0.918899	-0.528825	W
24265	Ckm	81759	Renbp	-0.0854186	0.938501	S
25297	Cacnb3	81759	Renbp	-0.159586	0.938419	S
25348	Rps29	81759	Renbp	-0.224946	0.937769	S
29437	Acta1	81759	Renbp	-0.0879259	0.948909	S
25490	Nedd8	81769	Rpl36a	0.921006	-0.626068	W
29257	Rpl9	81769	Rpl36a	0.959456	-0.31705	W
24328	Ef1	81772	Rps9	-0.412312	0.939657	S
25123	Tagln	81772	Rps9	-0.0600016	0.961225	S
25538	Rps5	81772	Rps9	-0.0169702	0.986972	S
26962	Rpl8	81772	Rps9	-0.14093	0.96665	S
29283	Rpl29	81772	Rps9	-0.220219	0.978684	S
29285	Rps15	81772	Rps9	-0.271496	0.961442	S
29390	Ptpmt1	81772	Rps9	0.570422	-0.919271	S
29539	Aldh2	81772	Rps9	-0.459228	0.924367	S
50871	Hpcal1	81772	Rps9	-0.544631	0.928066	S
54227	Arpc1b	81772	Rps9	-0.527821	0.975268	S
58940	H2afz	81772	Rps9	0.708777	-0.910463	S
63868	Hspd1	81772	Rps9	0.3626	-0.931794	S
64205	Arbp	81772	Rps9	-0.216568	0.949446	S
64362	Des	81772	Rps9	-0.563718	0.924244	S
64367	Ppib	81772	Rps9	-0.693375	0.966851	S
64635	Snd1	81772	Rps9	-0.52165	0.941483	S
64638	Rpl28	81772	Rps9	-0.223241	0.979295	S
25275	Cnp	81778	S100a10	-0.291738	0.965839	S
24818	Tcp1	81784	Ssr3	0.92042	-0.137469	W
24914	Lox	81805	Suox	0.918847	-0.574641	W
24523	Klk7	81805	Suox	0.642401	-0.913083	S
24581	Mycs	81809	Tgfb2	0.914936	-0.425641	W
24631	Rhox5	81809	Tgfb2	0.912984	-0.535992	W
24984	RT1-DOa	81809	Tgfb2	0.946878	-0.781057	W
25450	Gabrb1	81809	Tgfb2	0.911759	-0.649871	W
25569	Trh	81809	Tgfb2	0.955571	-0.250456	W
25723	Hcrt	81809	Tgfb2	0.919262	-0.704135	W
54272	Mcpt9	81809	Tgfb2	0.916162	-0.459079	W
25660	Cd28	81817	Usf2	0.767244	-0.935429	S
64524	Tkt	81819	Pax8	0.254375	-0.926237	S
25284	Amacr	81822	Actb	0.351142	-0.935109	S
25664	Pparg	81822	Actb	-0.0182142	0.952487	S
24450	Hmgcs2	81828	Zp2	0.926545	-0.275688	W
29268	Tpsb2	81828	Zp2	0.924701	-0.38809	W
59074	Stx8	81830	Rab11a	0.603604	-0.930598	S
25556	Il1rl1	83466	Celsr3	0.917394	-0.635301	W
64522	Slc5a2	83471	Prep	0.28625	-0.924586	S
24208	Ar	83476	Cyr61	0.922074	-0.241115	W
24377	G6pdx	83476	Cyr61	0.923171	-0.359905	W
24530	Lcat	83476	Cyr61	0.930453	-0.151677	W
25496	Notch1	83476	Cyr61	0.932767	-0.0220981	W
25570	Trhr	83476	Cyr61	0.919904	-0.242047	W
54267	Maf	83476	Cyr61	0.969831	-0.297321	W
64517	Thop1	83476	Cyr61	0.920461	-0.0682048	W
79240	Nr4a1	83476	Cyr61	0.940984	-0.36196	W
81530	Pdk2	83476	Cyr61	0.921673	-0.29638	W
65202	Slc13a2	83476	Cyr61	0.330481	-0.930882	S
24790	Sp1	83503	Polr2f	-0.921919	0.0919675	W
25462	Hspe1	83503	Polr2f	0.925309	-0.527507	W
64474	Hdlbp	83503	Polr2f	-0.915079	0.372977	W
65156	Dhodh	83503	Polr2f	-0.933059	0.0290567	W
65261	Myo1c	83503	Polr2f	-0.959571	0.20551	W
81530	Pdk2	83503	Polr2f	-0.93567	0.287671	W
25497	Npap60	83505	St3gal5	0.925472	-0.336855	W
29210	Epha3	83505	St3gal5	0.917323	-0.371863	W
64347	Sncg	83521	Rrad	-0.0518346	0.943514	S
25660	Cd28	83574	Rxrg	0.640111	-0.917483	S
54315	Ucp2	83580	Thbd	0.199507	-0.931968	S
25745	Myh9	83581	Rpo1-4	0.323917	-0.91632	S
81772	Rps9	83583	Rabac1	-0.283721	0.969803	S
24718	Reln	83612	Slc32a1	0.68289	-0.913667	S
29707	Gabra5	83630	Pax4	-0.00534343	0.945483	S
54230	Btg3	83633	Gabbr2	-0.57136	0.94255	S
25258	Glycam1	83711	Inhbe	0.92915	-0.573551	W
29147	Jag2	83764	Flot2	0.928381	-0.742336	W
25407	Cd59	83764	Flot2	-0.207884	0.958838	S
24916	Zfp179	83781	Lgals3	0.703196	-0.9341	S
25327	Kcnc1	83781	Lgals3	0.259207	-0.971688	S
81782	Soat1	83782	Nme2	-0.926441	0.484905	W
25284	Amacr	83782	Nme2	-0.513239	0.944082	S
29257	Rpl9	83783	Sult1a1	0.943083	-0.194024	W
25731	Syt3	83784	Agxt2	0.949842	-0.180569	W
64522	Slc5a2	83790	Cyp2c23	0.94873	-0.306184	W
58959	Crhr1	83803	Prkab1	-0.941412	0.406579	W
64365	Tcn2	83803	Prkab1	-0.924015	0.305492	W
83708	Mybph	83826	Nr5a1	0.913562	-0.593229	W
25308	Cstb	83830	Gtf2a1	0.375652	-0.919885	S
79438	Igfals	83830	Gtf2a1	-0.24709	0.942864	S
24450	Hmgcs2	83841	Sdcbp	-0.509704	0.953209	S
64828	B4galnt1	84005	Eif2b2	0.936807	-0.12713	W
81756	Rab13	84009	Kalrn	0.929873	-0.363667	W
81809	Tgfb2	84009	Kalrn	0.954368	-0.17295	W
25394	Bfsp1	84009	Kalrn	0.733392	-0.909593	S
83503	Polr2f	84011	Atp9a	-0.940206	0.311492	W
25664	Pparg	84011	Atp9a	-0.625589	0.919692	S
25394	Bfsp1	84012	Slc1a6	0.97923	-0.685146	W
59074	Stx8	84014	Ralbp1	0.588606	-0.915033	S
25731	Syt3	84020	Kcnq1	0.933111	-0.0666191	W
64524	Tkt	84023	Ptger4	0.935508	-0.329361	W
81756	Rab13	84023	Ptger4	0.929364	-0.141591	W
25268	Proc	84026	Dnaja2	-0.919041	0.449892	W
81756	Rab13	84028	Pnliprp1	0.926498	-0.243592	W
81809	Tgfb2	84028	Pnliprp1	0.952066	-0.331507	W
64154	Gosr2	84029	Hao2	-0.918731	0.2287	W
25731	Syt3	84357	Sh3kbp1	0.927541	-0.729904	W
24614	Orm1	84382	Tcf4	0.941986	-0.378551	W
50558	Npepps	84382	Tcf4	0.916457	-0.427232	W
24617	Serpine1	84416	Smpx	-0.212586	0.942945	S
29268	Tpsb2	84482	Foxo1	0.916408	-0.586657	W
25394	Bfsp1	84581	Hdac6	0.920708	-0.605173	W
50554	Smad4	84599	Tmed10	0.918176	-0.486606	W
24450	Hmgcs2	84685	Ppp1r9a	0.928257	-0.158563	W
25731	Syt3	84685	Ppp1r9a	0.958988	-0.13256	W
64524	Tkt	84686	Ppp1r9b	0.662848	-0.91768	S
24914	Lox	85240	Plcb2	0.913196	-0.655342	W
25710	Cd3d	85240	Plcb2	0.946405	-0.62602	W
54315	Ucp2	85241	Pola1	0.307107	-0.928209	S
81772	Rps9	85242	Pola2	-0.58568	0.925149	S
54311	Timm17a	85244	Spa17	0.931974	-0.0940521	W
24450	Hmgcs2	85253	Plg	0.94087	-0.319181	W
25281	Nup153	85253	Plg	-0.553036	0.925741	S
63843	P2ry4	85255	Hacl1	-0.20486	0.934542	S
59074	Stx8	85311	Pla1a	0.91868	-0.759219	W
25284	Amacr	85332	Prkcdbp	0.48168	-0.915173	S
25547	St8sia3	85332	Prkcdbp	0.460133	-0.921187	S
29619	Btg2	85332	Prkcdbp	0.324556	-0.916645	S
25394	Bfsp1	85435	Smad9	0.915555	-0.653255	W
25541	Scp2	89776	Slc22a7	-0.256067	0.930485	S
50662	Runx1	89808	Cx3cl1	0.569909	-0.932641	S
24450	Hmgcs2	89810	Opn1mw	0.917088	-0.503486	W
81809	Tgfb2	89810	Opn1mw	0.935109	-0.250909	W
25048	Klkb1	89812	Pip4k2b	-0.917611	0.397926	W
24197	Alpi	89812	Pip4k2b	-0.321844	0.925024	S
24767	Scnn1b	89812	Pip4k2b	-0.264679	0.937962	S
24817	Hnf1a	89812	Pip4k2b	-0.427811	0.920095	S
25242	Arnt	89815	Syngr2	0.932482	-0.323482	W
65156	Dhodh	89816	Picalm	0.910503	-0.725127	W
29147	Jag2	89817	Sh2bpsm1	0.937899	-0.419479	W
25454	Gfra1	89829	Socs3	0.917716	-0.463421	W
29147	Jag2	89841	Pcyt2	0.918278	-0.410264	W
25610	Csf3	94195	S100a9	0.959225	-0.192368	W
54260	Itpkb	94195	S100a9	0.917397	-0.40914	W
29353	Phkg1	94195	S100a9	0.250997	-0.920256	S
25273	Smo	94197	Rab14	0.712412	-0.926993	S
25031	Plcb4	94203	Pgf	-0.944316	0.0441793	W
81772	Rps9	94204	Ece1	-0.225947	0.946896	S
24190	Aldob	94268	Efna1	-0.925477	0.0386001	W
25495	Nog	94268	Efna1	-0.928761	0.40608	W
29238	Drd3	94268	Efna1	-0.933964	0.0924326	W
24366	Fgb	94268	Efna1	-0.436261	0.917502	S
25418	Dpysl3	94268	Efna1	-0.337144	0.916859	S
65158	Rab2a	94268	Efna1	-0.613373	0.923364	S
25527	Ptgis	94271	Atp5j	0.435528	-0.922858	S
54311	Timm17a	94273	Mgat2	0.940667	-0.257703	W
25731	Syt3	94273	Mgat2	-0.50261	0.943402	S
24818	Tcp1	113894	Sqstm1	0.948339	-0.283112	W
84382	Tcf4	113975	Pom121	0.955796	-0.294281	W
29290	Adora1	114090	Egr2	0.203259	-0.928691	S
50662	Runx1	114113	Pafah1b3	0.950356	-0.373009	W
25242	Arnt	114124	Akap1	0.949128	-0.308266	W
64476	Mfn2	114125	Dll3	-0.911579	0.626326	W
24533	Ldha	114125	Dll3	-0.515816	0.931672	S
25692	Plat	114125	Dll3	0.741299	-0.914658	S
29443	Ahcy	114125	Dll3	0.215498	-0.920598	S
50554	Smad4	114505	Klf4	0.919196	-0.452396	W
25660	Cd28	114510	Mllt3	0.27463	-0.972585	S
81772	Rps9	114558	Becn1	0.66301	-0.930231	S
29722	Apbb1	114592	Aurkb	0.119475	-0.922273	S
54311	Timm17a	114593	Nppc	-0.228673	0.920704	S
24717	Rho	114598	Clec4f	0.92156	-0.241586	W
64828	B4galnt1	114639	Zp3	0.940962	-0.519762	W
24818	Tcp1	114764	Mapre1	0.926294	-0.178092	W
24600	Nos3	114839	Ccnc	0.937297	-0.168854	W
29627	Gria2	114862	Cacna1h	-0.317944	0.953583	S
60577	Slc15a2	116470	Stx1a	0.222682	-0.945392	S
25043	Eln	116510	Timp1	0.934388	-0.18979	W
25324	Htr4	116510	Timp1	0.920086	-0.336698	W
25480	Mip	116510	Timp1	0.915083	-0.58174	W
25634	G6pc	116510	Timp1	0.96011	-0.327924	W
63867	Ugt2a1	116510	Timp1	0.950164	-0.378763	W
65202	Slc13a2	116510	Timp1	0.919599	-0.181547	W
114846	Gsto1	116510	Timp1	-0.934474	0.250694	W
25284	Amacr	116543	Ebf1	0.716444	-0.914482	S
29268	Tpsb2	116544	Pou2f3	0.927951	-0.677933	W
50662	Runx1	116544	Pou2f3	0.917428	-0.531289	W
60434	Bcl2l2	116554	Mapk8	-0.212196	0.925652	S
81809	Tgfb2	116559	Col4a3	0.930896	-0.381109	W
25497	Npap60	116561	Cltb	-0.04915	0.921172	S
25284	Amacr	116563	Ap2m1	0.685591	-0.91863	S
24158	Acadm	116568	Ggt1	-0.931853	0.318156	W
64828	B4galnt1	116568	Ggt1	0.917624	-0.350141	W
81756	Rab13	116593	Upb1	0.929144	-0.216949	W
24505	Ins1	116596	Map3k8	0.925069	-0.171047	W
29651	Aldh1a7	116596	Map3k8	0.947207	-0.256875	W
64846	Slc13a3	116596	Map3k8	0.952382	-0.208203	W
81650	Csnk2b	116596	Map3k8	0.607726	-0.91313	S
25258	Glycam1	116639	Cux1	0.919624	-0.206157	W
25473	Lamb2	116639	Cux1	0.927738	-0.240707	W
29561	Lsamp	116639	Cux1	0.937335	-0.219009	W
81761	Rnpep	116639	Cux1	0.958952	-0.556673	W
81809	Tgfb2	116642	Slc28a1	0.918269	-0.435503	W
29476	Glg1	116642	Slc28a1	0.383066	-0.931818	S
79117	Arf5	116654	Exoc4	0.949611	-0.493112	W
24914	Lox	116657	Cplx2	0.909745	-0.687969	W
81738	Nup98	116657	Cplx2	0.916762	-0.547178	W
25458	Gss	116657	Cplx2	0.393892	-0.930632	S
29507	Cox7a2	116657	Cplx2	-0.604179	0.929088	S
50993	Rab10	116657	Cplx2	-0.770687	0.948861	S
24907	Dmd	116665	Rere	0.933583	-0.152978	W
25244	Bckdha	116665	Rere	0.916909	-0.530191	W
25701	Mxi1	116665	Rere	0.925861	-0.0109084	W
29390	Ptpmt1	116665	Rere	-0.97337	0.129543	W
29539	Aldh2	116665	Rere	0.950619	-0.487575	W
60571	Mybbp1a	116665	Rere	0.92674	-0.31613	W
25258	Glycam1	116666	Lman1	0.94008	-0.365386	W
24368	Fh1	116674	Jundm2	-0.417554	0.928789	S
24717	Rho	116674	Jundm2	0.0420531	-0.939096	S
50663	Calm2	116674	Jundm2	-0.185817	0.944188	S
29210	Epha3	116680	Ptpru	-0.916815	0.565353	W
29147	Jag2	116684	Oplah	0.936124	-0.504741	W
64157	Ddah1	116686	Gsr	0.937459	-0.257563	W
25258	Glycam1	116687	Dnase1l3	-0.0764941	0.966496	S
25258	Glycam1	116717	Trip10	0.921088	-0.438422	W
29264	Clip2	116717	Trip10	0.918067	-0.305668	W
25242	Arnt	116719	Acacb	0.927679	-0.0461865	W
116665	Rere	116719	Acacb	0.945015	-0.276624	W
29264	Clip2	117018	Kcnh2	0.918114	-0.257432	W
25664	Pparg	117025	Rhbdl1	0.118694	-0.939201	S
29252	Gzmm	117026	Apbb3	-0.163804	0.920178	S
24407	Grik5	117033	Mmp12	0.912579	-0.602088	W
29416	Aadat	117033	Mmp12	0.924763	-0.355104	W
64356	Nrgn	117037	Spam1	0.925884	-0.785448	W
25242	Arnt	117039	Gps1	0.951648	-0.273145	W
24450	Hmgcs2	117048	Cdh17	0.94205	-0.561006	W
81772	Rps9	117049	Rab28	0.0892848	-0.93131	S
25407	Cd59	117054	Cd52	0.298269	-0.917786	S
24408	Grin1	117060	Dd5	0.552388	-0.923005	S
64347	Sncg	117095	Bhlhb3	0.583745	-0.929186	S
25176	Slc25a5	117099	Bdh1	-0.91489	0.628621	W
25367	Adarb1	117099	Bdh1	-0.22157	0.952076	S
25625	Tnfrsf1a	117100	Slc6a7	0.925933	-0.514546	W
116598	Pdia4	117101	Kcnc3	0.302999	-0.933395	S
81759	Renbp	117104	Ppp2r2a	0.252547	-0.918366	S
25279	Cyp24a1	117108	B3gat1	0.924107	-0.494505	W
25330	Lipe	117243	Acsl6	0.154998	-0.940939	S
59074	Stx8	117254	Prdx1	0.486328	-0.922394	S
24245	Camk2b	117255	Ptpn12	0.964966	-0.324578	W
24799	Eef1a2	117255	Ptpn12	0.933645	-0.403928	W
24855	Tsc2	117255	Ptpn12	0.924211	-0.609011	W
25009	Vars2	117255	Ptpn12	0.938019	-0.178928	W
25233	Akt2	117255	Ptpn12	0.968906	-0.502173	W
25238	Adrbk1	117255	Ptpn12	0.943646	-0.0854117	W
25246	Bsg	117255	Ptpn12	0.964923	-0.178312	W
25337	Nfyc	117255	Ptpn12	0.970295	-0.342015	W
25506	P4hb	117255	Ptpn12	0.917057	-0.479207	W
25530	Rab12	117255	Ptpn12	0.921417	-0.285695	W
25591	Parp1	117255	Ptpn12	0.97223	-0.48909	W
25701	Mxi1	117255	Ptpn12	0.924023	-0.223936	W
25720	Tcf12	117255	Ptpn12	0.918163	-0.470435	W
29153	Capn1	117255	Ptpn12	0.949317	-0.255507	W
29428	Cugbp2	117255	Ptpn12	0.952474	-0.32826	W
29448	Rab7	117255	Ptpn12	0.965275	-0.361524	W
29658	Cacng1	117255	Ptpn12	0.954455	-0.224714	W
29686	Scn1b	117255	Ptpn12	0.926546	-0.406307	W
50594	Nbl1	117255	Ptpn12	0.919912	-0.227536	W
54267	Maf	117255	Ptpn12	0.954126	-0.365198	W
54398	Ppt2	117255	Ptpn12	0.915813	-0.568447	W
60571	Mybbp1a	117255	Ptpn12	0.967	-0.204623	W
64310	Arf1	117255	Ptpn12	0.977764	-0.32313	W
64369	Ppap2a	117255	Ptpn12	0.950371	-0.0194861	W
64474	Hdlbp	117255	Ptpn12	0.930645	-0.364773	W
64517	Thop1	117255	Ptpn12	0.942815	-0.52753	W
64635	Snd1	117255	Ptpn12	0.939352	-0.267749	W
64845	Gphn	117255	Ptpn12	0.972015	-0.0640806	W
65046	Ap2s1	117255	Ptpn12	0.941737	-0.390679	W
79214	Galnt1	117255	Ptpn12	0.929923	-0.28994	W
79245	Hsf1	117255	Ptpn12	0.96334	-0.0123658	W
81524	Nfix	117255	Ptpn12	0.960345	-0.203678	W
81530	Pdk2	117255	Ptpn12	0.938111	-0.497869	W
81817	Usf2	117255	Ptpn12	0.941997	-0.417035	W
81922	Sh3gl1	117255	Ptpn12	0.956318	-0.0901835	W
83823	Gipc1	117255	Ptpn12	0.920602	-0.293127	W
84011	Atp9a	117255	Ptpn12	0.969841	-0.437888	W
89815	Syngr2	117255	Ptpn12	0.943415	-0.129262	W
89817	Sh2bpsm1	117255	Ptpn12	0.941494	-0.608637	W
89841	Pcyt2	117255	Ptpn12	0.935695	-0.0957634	W
113894	Sqstm1	117255	Ptpn12	0.942464	-0.272016	W
114124	Akap1	117255	Ptpn12	0.926812	-0.000675943	W
117039	Gps1	117255	Ptpn12	0.947189	-0.264701	W
83781	Lgals3	117260	Nudt1	0.920753	-0.190471	W
24786	Sod1	117263	Psmc1	0.43945	-0.929212	S
25602	Tnxa	117263	Psmc1	-0.366538	0.91887	S
29715	Slc8a1	117263	Psmc1	0.31923	-0.919179	S
54258	Il8ra	117263	Psmc1	0.218869	-0.92451	S
59117	Eif2c2	117263	Psmc1	0.389546	-0.923816	S
81821	Dgkz	117263	Psmc1	-0.502144	0.920304	S
24831	Thrb	117266	Krt14l	0.92393	-0.0433205	W
85332	Prkcdbp	117266	Krt14l	0.954753	-0.619491	W
25061	Crabp1	117270	Tff1	0.93262	-0.0125096	W
81809	Tgfb2	117270	Tff1	0.930579	-0.289086	W
29252	Gzmm	117278	Ebp	0.922652	-0.157195	W
25459	Hmgb1	117280	Hnrnpu	0.936589	-0.242504	W
50554	Smad4	117280	Hnrnpu	0.922256	-0.0451899	W
54242	Cpa3	117280	Hnrnpu	0.93314	-0.513797	W
25731	Syt3	117284	Lrrc7	0.495332	-0.953382	S
94268	Efna1	117287	Park7	0.582837	-0.912075	S
25281	Nup153	117511	Hspg2	-0.91836	0.333436	W
117255	Ptpn12	117514	Txnip	0.919871	-0.434566	W
25009	Vars2	117548	Kif1b	0.970952	-0.214174	W
25244	Bckdha	117548	Kif1b	0.920456	-0.369957	W
25246	Bsg	117548	Kif1b	0.922726	-0.313343	W
25337	Nfyc	117548	Kif1b	0.955406	-0.23653	W
25591	Parp1	117548	Kif1b	0.929361	-0.174553	W
25599	Cd74	117548	Kif1b	0.92747	-0.503354	W
25700	Ide	117548	Kif1b	0.962919	-0.00991284	W
25701	Mxi1	117548	Kif1b	0.944799	-0.239036	W
29583	Pecam1	117548	Kif1b	0.954892	-0.161279	W
60571	Mybbp1a	117548	Kif1b	0.95724	-0.126181	W
64310	Arf1	117548	Kif1b	0.93949	-0.230826	W
64369	Ppap2a	117548	Kif1b	0.964719	-0.289384	W
81743	Pde2a	117548	Kif1b	0.943071	-0.211234	W
81922	Sh3gl1	117548	Kif1b	0.919982	-0.167092	W
83809	Nsfl1c	117548	Kif1b	0.922788	-0.320289	W
83823	Gipc1	117548	Kif1b	0.93857	-0.070069	W
89817	Sh2bpsm1	117548	Kif1b	0.921478	-0.115994	W
89841	Pcyt2	117548	Kif1b	0.932743	-0.250935	W
113894	Sqstm1	117548	Kif1b	0.919982	-0.302481	W
114124	Akap1	117548	Kif1b	0.9611	-0.0893891	W
117039	Gps1	117548	Kif1b	0.986748	-0.28565	W
50662	Runx1	117552	Ptpn23	0.381343	-0.916447	S
25258	Glycam1	117556	Sv2b	-0.541288	0.940635	S
83476	Cyr61	117558	Mylk2	0.922163	-0.347555	W
29248	Tnni3	117559	Sv2a	0.926324	-0.0599981	W
60331	Atxn3	117559	Sv2a	0.394976	-0.924273	S
117548	Kif1b	117596	Atp6v1b2	0.938996	-0.15772	W
25591	Parp1	117855	Sf1	0.92997	-0.30034	W
29367	Chkb	117855	Sf1	0.943576	-0.49968	W
29428	Cugbp2	117855	Sf1	0.947878	-0.251025	W
29448	Rab7	117855	Sf1	0.922818	-0.200597	W
65165	Tmed2	117855	Sf1	0.925079	-0.221689	W
81637	Ap2a2	117855	Sf1	0.922962	-0.333553	W
117514	Txnip	117855	Sf1	0.965824	-0.414197	W
29257	Rpl9	124440	Rpl41	0.935147	-0.623942	W
25061	Crabp1	140433	Lama5	0.941844	-0.329392	W
24914	Lox	140447	Slc8a2	0.944368	-0.585038	W
58949	Ptafr	140447	Slc8a2	0.934752	-0.0609489	W
50662	Runx1	140447	Slc8a2	0.698903	-0.934371	S
84390	Hcn1	140547	Echs1	-0.920688	0.150956	W
114109	Nkx2-5	140547	Echs1	-0.915156	0.572191	W
116651	E2f5	140547	Echs1	-0.927596	0.3597	W
24617	Serpine1	140585	Ryk	-0.935235	0.347605	W
24867	Vcsa1	140655	Rps16	0.918711	-0.464804	W
89776	Slc22a7	140655	Rps16	0.75297	-0.925975	S
25660	Cd28	140662	Rplp2	-0.552305	0.959718	S
29391	Tsx	140668	Abcc3	0.925315	-0.0786905	W
29644	Ptpn5	140668	Abcc3	-0.236317	0.961889	S
140665	Rab3d	140668	Abcc3	-0.361469	0.941816	S
29257	Rpl9	140669	Abcb6	0.282124	-0.923664	S
25242	Arnt	140673	Napa	0.919163	-0.28894	W
116665	Rere	140673	Napa	0.919031	-0.165874	W
117255	Ptpn12	140673	Napa	0.949924	-0.190134	W
25660	Cd28	140673	Napa	0.755952	-0.939666	S
25497	Npap60	140866	Dgka	0.936804	-0.763152	W
25026	Adm	140922	Txnl1	0.954464	-0.195454	W
50662	Runx1	154516	Ugt1a7	0.281585	-0.923821	S
81772	Rps9	161476	Hspb2	-0.172166	0.942714	S
83503	Polr2f	170496	Lcn2	-0.916371	0.440513	W
117255	Ptpn12	170496	Lcn2	0.94097	-0.231666	W
25304	Comp	170496	Lcn2	-0.296646	0.940554	S
24177	Afp	170568	Dmbt1	0.919329	-0.284569	W
24498	Il6	170568	Dmbt1	0.922566	-0.275727	W
24598	Nos1	170568	Dmbt1	0.940367	-0.130537	W
24767	Scnn1b	170568	Dmbt1	0.915763	-0.479665	W
24913	Hrasls3	170568	Dmbt1	0.931773	-0.383554	W
24916	Zfp179	170568	Dmbt1	0.918625	-0.429627	W
25085	Th	170568	Dmbt1	0.919037	-0.544172	W
25135	Ncl	170568	Dmbt1	0.967647	-0.319153	W
25232	Tyro3	170568	Dmbt1	0.947305	-0.485615	W
60414	Rhd	170568	Dmbt1	0.954316	-0.12861	W
60461	Sprr1a	170568	Dmbt1	0.934999	-0.192632	W
63837	Tagln3	170568	Dmbt1	0.937553	-0.669305	W
64508	Adcy3	170568	Dmbt1	0.946499	-0.196594	W
79219	Grid1	170568	Dmbt1	0.954589	-0.262163	W
80840	Gpcr12	170568	Dmbt1	0.92634	-0.096574	W
84009	Kalrn	170568	Dmbt1	0.914493	-0.657447	W
114639	Zp3	170568	Dmbt1	0.924367	-0.251057	W
116642	Slc28a1	170568	Dmbt1	0.913806	-0.552674	W
79247	Htr5b	170568	Dmbt1	0.73455	-0.929504	S
25242	Arnt	170587	Cs	0.927052	-0.394353	W
25660	Cd28	170587	Cs	0.705828	-0.934828	S
116665	Rere	170667	Atp6v0c	0.924639	-0.401564	W
64356	Nrgn	170698	Slco1a4	0.939975	-0.219955	W
81769	Rpl36a	170714	Dynlrb1	0.4401	-0.925009	S
54223	Adcy4	170739	Kcnh7	0.137007	-0.925722	S
25524	Psap	170837	Snrk	0.934781	-0.789657	W
25532	Rab4a	170837	Snrk	0.92381	-0.0555723	W
54398	Ppt2	170837	Snrk	0.938184	-0.190941	W
64185	Cap1	170837	Snrk	0.916704	-0.390326	W
65179	Ppp5c	170837	Snrk	0.917012	-0.800685	W
79238	Hmgcl	170837	Snrk	0.936148	-0.38725	W
81743	Pde2a	170837	Snrk	0.933979	-0.674392	W
89817	Sh2bpsm1	170837	Snrk	0.920921	-0.405807	W
117596	Atp6v1b2	170837	Snrk	0.93987	-0.580858	W
24192	Akr1b1	170837	Snrk	-0.467881	0.931378	S
29355	Pkn1	170837	Snrk	0.104516	-0.922519	S
64638	Rpl28	170837	Snrk	0.155815	-0.919122	S
29715	Slc8a1	170944	Dkc1	-0.917694	0.421355	W
64828	B4galnt1	170956	Yt521	0.93206	-0.214705	W
25268	Proc	171026	Akap5	0.91684	-0.362761	W
117263	Psmc1	171046	Tcfe2a	-0.411557	0.925021	S
25490	Nedd8	171048	Tspan8	0.95484	-0.426933	W
29257	Rpl9	171048	Tspan8	0.946818	-0.17817	W
24818	Tcp1	171063	Gtf3c1	0.92838	-0.499924	W
83476	Cyr61	171063	Gtf3c1	0.915548	-0.393892	W
83503	Polr2f	171063	Gtf3c1	-0.942647	0.192509	W
117255	Ptpn12	171063	Gtf3c1	0.960147	-0.232531	W
29460	Tesk1	171068	Pou2f1	0.934748	-0.103907	W
24453	Hoxa4	171080	Slc17a1	0.96497	-0.103431	W
64508	Adcy3	171080	Slc17a1	0.913619	-0.483721	W
24412	Grin2d	171085	Pcsk4	0.924258	-0.0886064	W
25745	Myh9	171087	Brp44l	-0.516678	0.928026	S
25407	Cd59	171097	Centa1	0.529065	-0.933948	S
29677	Psmc3	171101	Grp	-0.934357	0.520891	W
81809	Tgfb2	171102	Cdc25a	0.938711	-0.518915	W
25527	Ptgis	171105	Lnpep	0.359515	-0.937335	S
94268	Efna1	171108	P2ry14	-0.631678	0.926205	S
54315	Ucp2	171109	Dusp5	0.159802	-0.92182	S
29252	Gzmm	171111	Rab26	0.943772	-0.0411722	W
116696	St8sia4	171114	Ndrg2	0.172858	-0.930916	S
60577	Slc15a2	171116	Opa1	-0.917673	0.443336	W
29427	Aif1	171123	Rph3al	0.924354	-0.371557	W
84411	Ick	171123	Rph3al	0.916778	-0.480944	W
29707	Gabra5	171125	Ptprh	-0.204436	0.921023	S
54242	Cpa3	171128	Gchfr	0.951214	-0.0968795	W
56227	Espn	171140	Camk2g	0.953188	-0.758452	W
25472	Kcnj8	171146	Kcnh5	-0.460133	0.927457	S
24189	Aldoa	171152	Taf9b	-0.524905	0.933197	S
24328	Ef1	171152	Taf9b	-0.0690852	0.929079	S
24333	Eno1	171152	Taf9b	-0.364696	0.916092	S
24383	Gapdh	171152	Taf9b	-0.461147	0.941737	S
25009	Vars2	171152	Taf9b	-0.213205	0.91822	S
25266	Pdgfa	171152	Taf9b	-0.325207	0.946847	S
25274	Tst	171152	Taf9b	-0.585888	0.928114	S
25545	Sepw1	171152	Taf9b	-0.329385	0.944493	S
25621	Cd81	171152	Taf9b	-0.152209	0.969719	S
29244	Gch1	171152	Taf9b	-0.0596718	0.940885	S
29345	Serpinh1	171152	Taf9b	-0.0800821	0.934327	S
29425	Psmb5	171152	Taf9b	-0.40697	0.952438	S
29539	Aldh2	171152	Taf9b	-0.108453	0.935809	S
29666	Psmb6	171152	Taf9b	-0.439657	0.960189	S
50871	Hpcal1	171152	Taf9b	-0.321763	0.922126	S
56646	Lgals1	171152	Taf9b	-0.63359	0.923208	S
58971	Fxyd1	171152	Taf9b	-0.158187	0.943241	S
64303	Pfn1	171152	Taf9b	-0.31273	0.939961	S
64313	Oat	171152	Taf9b	0.411367	-0.94065	S
64362	Des	171152	Taf9b	-0.355929	0.93414	S
64391	Dapk3	171152	Taf9b	-0.279895	0.961297	S
64515	Cdc20	171152	Taf9b	-0.167802	0.944714	S
64527	Pdap1	171152	Taf9b	-0.0141453	0.926654	S
64635	Snd1	171152	Taf9b	-0.094901	0.939312	S
64665	Flot1	171152	Taf9b	-0.479676	0.942229	S
79117	Arf5	171152	Taf9b	-0.444809	0.957743	S
83611	Apba3	171152	Taf9b	-0.0469629	0.93887	S
85242	Pola2	171152	Taf9b	-0.524276	0.934032	S
89841	Pcyt2	171152	Taf9b	-0.302366	0.937831	S
114108	Pdlim3	171152	Taf9b	-0.43075	0.94777	S
114562	Cdc37	171152	Taf9b	-0.308589	0.94546	S
116652	Cacna1s	171152	Taf9b	-0.456783	0.983837	S
116684	Oplah	171152	Taf9b	-0.329261	0.955295	S
117028	Bin1	171152	Taf9b	-0.665029	0.917606	S
117039	Gps1	171152	Taf9b	-0.0888548	0.925214	S
117273	Rhoa	171152	Taf9b	-0.139205	0.925915	S
117287	Park7	171152	Taf9b	-0.604182	0.948761	S
161476	Hspb2	171152	Taf9b	-0.298528	0.966124	S
25235	Ghr	171163	Slc6a13	0.153976	-0.921908	S
25318	Fnta	171163	Slc6a13	-0.355006	0.926672	S
29448	Rab7	171163	Slc6a13	0.0460509	-0.972801	S
60352	Mapk12	171163	Slc6a13	0.0868781	-0.946143	S
63996	Smc1a	171163	Slc6a13	0.426776	-0.928198	S
116967	Magt1	171163	Slc6a13	0.426579	-0.932499	S
25435	Eef2k	171164	Gbp2	0.0287552	-0.942068	S
116665	Rere	171293	Ctsd	0.912885	-0.66571	W
117255	Ptpn12	171293	Ctsd	0.932098	-0.540567	W
117548	Kif1b	171293	Ctsd	0.945672	-0.416896	W
25284	Amacr	171293	Ctsd	0.256379	-0.924918	S
25731	Syt3	171297	Nlgn3	0.944543	-0.0657922	W
64828	B4galnt1	171297	Nlgn3	0.930819	-0.388769	W
24450	Hmgcs2	171299	Foxd1	0.920685	-0.785095	W
25435	Eef2k	171302	Foxe3	-0.0578224	0.936649	S
60335	Tgm1	171339	Dnahc1	0.920252	-0.187627	W
25242	Arnt	171357	Ptprg	0.919679	-0.266095	W
29467	Ddit3	171361	Eef1a1	-0.976023	0.194274	W
25242	Arnt	171369	Cd40	-0.933119	0.153466	W
116657	Cplx2	171375	Atp5f1	-0.927539	0.773583	W
171152	Taf9b	171503	Camk1	-0.446137	0.924121	S
25497	Npap60	171517	Gpc2	-0.942598	0.123807	W
65248	Prkaa1	171517	Gpc2	-0.0535734	0.926456	S
29268	Tpsb2	171528	Gzmb	0.981644	-0.188853	W
24683	Prl	171547	Crispld2	0.922095	-0.539192	W
25153	Mas1	171547	Crispld2	0.930183	-0.276814	W
63850	Prlh	171547	Crispld2	0.926294	-0.717302	W
24192	Akr1b1	171547	Crispld2	0.33336	-0.926715	S
24551	Mdh1	171547	Crispld2	0.147673	-0.932067	S
24582	Myh11	171547	Crispld2	-0.243791	0.917618	S
25682	Ppard	171547	Crispld2	0.423439	-0.941045	S
29512	Padi4	171547	Crispld2	0.416573	-0.95846	S
29599	Atp2b3	171547	Crispld2	0.0695322	-0.932589	S
50564	Gjd2	171547	Crispld2	0.237022	-0.928668	S
58982	Ncan	171547	Crispld2	0.522574	-0.927639	S
65142	Arl2	171547	Crispld2	-0.270735	0.920818	S
116563	Ap2m1	171547	Crispld2	-0.755777	0.932393	S
117025	Rhbdl1	171547	Crispld2	0.272694	-0.939347	S
116510	Timp1	171557	Iars	0.638722	-0.915744	S
24617	Serpine1	171574	Dnm3	0.921714	-0.233657	W
83476	Cyr61	171574	Dnm3	0.931518	-0.0667401	W
29676	Psmb3	191572	Ahnak	0.69874	-0.909621	S
79127	Dck	191575	Nme1	-0.965526	0.242645	W
117255	Ptpn12	191576	Gpsn2	0.959202	-0.190676	W
171163	Slc6a13	192117	Syngap1	-0.428704	0.917799	S
117855	Sf1	192218	Htatip	0.916434	-0.676308	W
81772	Rps9	192218	Htatip	-0.334839	0.941443	S
81683	Mif	192239	Svs3	0.924606	-0.638375	W
24943	Plp1	192239	Svs3	-0.000174405	0.94556	S
171150	Cdk7	192239	Svs3	-0.0659251	0.920515	S
171152	Taf9b	192241	Atp5o	-0.635252	0.924937	S
171152	Taf9b	192245	Hspb6	-0.275453	0.938607	S
29464	Slc6a6	192262	C1s	-0.444057	0.92829	S
170568	Dmbt1	192263	Pigl	0.91779	-0.2631	W
25527	Ptgis	192268	Gls2	-0.028551	0.958593	S
117263	Psmc1	192270	Ppap2b	-0.721648	0.930609	S
29268	Tpsb2	192271	Adam6	0.934538	-0.588275	W
117855	Sf1	192272	Acot2	0.937576	-0.572824	W
117255	Ptpn12	192276	Coro7	0.954856	-0.616932	W
24818	Tcp1	192277	Stip1	0.924448	-0.463617	W
25660	Cd28	192277	Stip1	0.705166	-0.92127	S
117099	Bdh1	201097	Hist1h1d	0.960442	-0.239861	W
60434	Bcl2l2	201097	Hist1h1d	-0.569336	0.914098	S
171529	Kif2c	201097	Hist1h1d	-0.393103	0.941751	S
64157	Ddah1	207123	RGD621098	0.929157	-0.250174	W
54259	Inpp5d	207127	LOC207127	0.292768	-0.918495	S
171152	Taf9b	245925	LOC245925	0.477438	-0.93088	S
54242	Cpa3	245955	Lgals3bp	-0.03747	0.935392	S
83503	Polr2f	245963	Egfl7	-0.92509	0.0766207	W
58821	Zranb2	246060	Cdkn1c	0.185107	-0.940018	S
65048	Fat2	246060	Cdkn1c	-0.0160134	0.933408	S
81830	Rab11a	246060	Cdkn1c	0.383295	-0.936897	S
116633	Akap8	246060	Cdkn1c	0.421902	-0.933331	S
59074	Stx8	246185	Pp3111	0.205921	-0.91799	S
25394	Bfsp1	246209	Kif27	0.93506	-0.361701	W
117253	Dnahc11	246212	Sipa1l1	0.939821	-0.722976	W
171414	Pmfbp1	246212	Sipa1l1	0.916564	-0.381947	W
50545	Dpf1	246212	Sipa1l1	-0.206466	0.948759	S
54314	Tpo	246240	Ripk3	-0.651289	0.930045	S
94195	S100a9	246267	LOC246267	0.921787	-0.0307137	W
81809	Tgfb2	246274	Faim2	0.918648	-0.384638	W
25459	Hmgb1	246284	Atrx	0.926651	-0.00269648	W
54242	Cpa3	246284	Atrx	0.961904	-0.476341	W
29268	Tpsb2	246334	Trp63	0.839675	-0.909918	S
29619	Btg2	252856	Tcf21	-0.100057	0.922239	S
83631	Dedd	252857	Rapgef4	-0.934413	0.31368	W
94269	Fez2	252857	Rapgef4	-0.91853	0.742294	W
25497	Npap60	252860	Zfp99	0.919031	-0.134081	W
29563	Crabp2	252860	Zfp99	-0.931451	0.681795	W
171152	Taf9b	252860	Zfp99	-0.19322	0.949523	S
83476	Cyr61	252879	Cdc2l1	0.928997	-0.129163	W
117255	Ptpn12	252879	Cdc2l1	0.938155	-0.158849	W
64828	B4galnt1	252882	Mamdc4	0.923469	-0.338934	W
170568	Dmbt1	252882	Mamdc4	0.928893	-0.607805	W
171547	Crispld2	252882	Mamdc4	0.317154	-0.916584	S
50662	Runx1	252887	Olr1413	0.609412	-0.945633	S
25731	Syt3	257634	Lhx1	0.914585	-0.394722	W
64828	B4galnt1	257634	Lhx1	0.93301	-0.271454	W
116596	Map3k8	259224	Npw	0.593827	-0.938202	S
29476	Glg1	259227	Vof16	0.59691	-0.920953	S
64538	Ilkap	259241	Nr1d2	0.322722	-0.924829	S
83781	Lgals3	259242	Wipf3	0.730811	-0.95214	S
24818	Tcp1	260321	Fkbp4	0.975258	-0.396909	W
117255	Ptpn12	260321	Fkbp4	0.922471	-0.123557	W
252857	Rapgef4	260321	Fkbp4	-0.934332	0.764647	W
24717	Rho	266600	Csdc2	0.924102	-0.142385	W
171152	Taf9b	266601	Tomm20	0.107379	-0.921667	S
24818	Tcp1	266668	Grina	0.929042	-0.545138	W
117255	Ptpn12	266668	Grina	0.962083	-0.489925	W
117548	Kif1b	266668	Grina	0.93175	-0.0681267	W
24934	Klrk1	266680	St18	0.24761	-0.921264	S
85255	Hacl1	266759	Hspa4	0.953173	-0.58474	W
29257	Rpl9	286889	Prl8a5	0.204677	-0.938265	S
170739	Kcnh7	286905	Cyp4f5	0.949237	-0.300378	W
83503	Polr2f	286906	Pdia6	0.945182	-0.00570346	W
25445	Fosl1	286911	LOC286911	0.939828	-0.481935	W
50592	Gria1	286911	LOC286911	0.916087	-0.716736	W
56780	Acpp	286911	LOC286911	0.940104	-0.225735	W
84012	Slc1a6	286911	LOC286911	0.924524	-0.511962	W
84581	Hdac6	286911	LOC286911	0.944304	-0.808669	W
85435	Smad9	286911	LOC286911	0.932362	-0.41803	W
24533	Ldha	286924	Gnat3	0.151211	-0.919101	S
29443	Ahcy	286924	Gnat3	-0.515294	0.915062	S
58835	Phgdh	286924	Gnat3	0.233942	-0.93948	S
60423	Slc28a2	286924	Gnat3	-0.167011	0.918599	S
64536	Esm1	286924	Gnat3	-0.269812	0.920979	S
117543	Decr1	286924	Gnat3	-0.447264	0.953946	S
25664	Pparg	286930	Dlgap4	-0.787533	0.932002	S
116483	Dars	286962	Cox6c1	-0.382462	0.949648	S
192256	Pja2	286962	Cox6c1	-0.370825	0.936588	S
29758	St6galnac3	286964	Hsd17b6	0.919029	-0.536339	W
29528	Vamp3	286978	Tmsbl1	0.930725	-0.711729	W
83523	Impa1	286978	Tmsbl1	0.946123	-0.650362	W
192356	Unc50	286978	Tmsbl1	0.434332	-0.921642	S
29460	Tesk1	286984	Vom2r18	0.938778	-0.159427	W
25394	Bfsp1	286987	LOC286987	0.949327	-0.353805	W
64522	Slc5a2	286995	Defa	0.930973	-0.0944401	W
29268	Tpsb2	287000	Olr1361	0.950706	-0.216918	W
81809	Tgfb2	287000	Olr1361	0.939128	-0.155167	W
50662	Runx1	287002	Olr1082	0.521777	-0.932557	S
171152	Taf9b	287122	Rpl3l	-0.405924	0.96916	S
29694	Gabrr1	287167	LOC287167	0.949604	-0.380219	W
53372	Nup54	287167	LOC287167	-0.939391	0.0108077	W
25221	Sry	287167	LOC287167	0.688257	-0.936355	S
64826	Foxq1	287167	LOC287167	0.110106	-0.954702	S
59102	Rpa2	287177	Ergic1	0.917666	-0.761928	W
116967	Magt1	287177	Ergic1	0.923061	-0.539085	W
24400	Gnb1	287177	Ergic1	0.447781	-0.930766	S
24508	Irf1	287177	Ergic1	0.548425	-0.918088	S
24551	Mdh1	287177	Ergic1	-0.189211	0.93174	S
24936	Cd9	287177	Ergic1	0.55318	-0.919336	S
25488	Ndufa5	287177	Ergic1	-0.343876	0.961934	S
29224	Cbr1	287177	Ergic1	0.738464	-0.949095	S
29507	Cox7a2	287177	Ergic1	-0.352292	0.969821	S
50993	Rab10	287177	Ergic1	-0.464524	0.964397	S
81822	Actb	287177	Ergic1	0.707648	-0.912533	S
89819	Bud31	287177	Ergic1	-0.567328	0.928124	S
114705	Rgs14	287177	Ergic1	-0.803393	0.912679	S
64157	Ddah1	287361	Zkscan17	0.93471	-0.23863	W
83503	Polr2f	287361	Zkscan17	-0.93552	0.347902	W
64522	Slc5a2	287417	Rpl26	-0.663409	0.915897	S
114116	Cdc42bpa	287427	Trappc1	0.67476	-0.914639	S
84550	Slc24a2	287472	Tlcd1	0.922153	-0.144294	W
117255	Ptpn12	287642	Slc35b1	0.917536	-0.277562	W
117548	Kif1b	287642	Slc35b1	0.937071	-0.168338	W
117855	Sf1	287642	Slc35b1	0.940514	-0.329041	W
25664	Pparg	287642	Slc35b1	-0.635299	0.944771	S
192256	Pja2	287645	Snf8	0.540319	-0.928861	S
25490	Nedd8	287656	Mrpl45	-0.968059	0.251696	W
25435	Eef2k	287656	Mrpl45	-0.531985	0.930473	S
29265	Mcpt1	287698	Krt1-5	0.936094	-0.2282	W
64828	B4galnt1	287698	Krt1-5	0.940017	-0.546328	W
58942	Cacnb4	287698	Krt1-5	-0.305255	0.922056	S
29158	Fbln5	287739	Eftud2	0.929726	-0.499723	W
25290	Alox5	287750	PRP-2	-0.52521	0.912567	S
29667	Sfrs5	287750	PRP-2	0.101109	-0.923234	S
81756	Rab13	287774	Apoh	0.969159	-0.283389	W
81809	Tgfb2	287774	Apoh	0.923368	-0.0837642	W
25459	Hmgb1	287805	Gprc5c	-0.967785	0.372532	W
117255	Ptpn12	287876	Actg1	0.949283	-0.248236	W
171152	Taf9b	287962	Mrpl40	-0.604812	0.91332	S
64625	Bid	288003	Rfc4	0.925226	-0.274711	W
65262	Atp5a1	288003	Rfc4	-0.935257	0.109965	W
117021	Nup155	288003	Rfc4	0.919106	-0.480121	W
26760	Akr7a3	288176	RGD1309437	-0.103009	0.923306	S
25497	Npap60	288264	Ifnar1	0.963161	-0.145994	W
58949	Ptafr	288264	Ifnar1	0.925723	-0.0432365	W
65049	Megf6	288455	Pomp	-0.920957	0.676268	W
25284	Amacr	288516	Eif3s9	0.470769	-0.915971	S
287177	Ergic1	288516	Eif3s9	0.0284851	-0.93241	S
25275	Cnp	288533	Taf6	0.776969	-0.911962	S
25710	Cd3d	288583	Plod3	0.926932	-0.454155	W
83476	Cyr61	288583	Plod3	0.971512	-0.514396	W
171152	Taf9b	288584	Fis1	-0.466465	0.966248	S
25664	Pparg	288591	Tmem120a	-0.635495	0.92045	S
25502	Oaz1	288620	Cct6a	-0.922817	0.513153	W
24926	Ceacam3	288620	Cct6a	-0.106862	0.930066	S
81809	Tgfb2	288656	Arl6ip4	0.942427	-0.314939	W
50662	Runx1	288656	Arl6ip4	0.816656	-0.954216	S
25394	Bfsp1	288691	RGD1562674	0.652491	-0.925173	S
171152	Taf9b	289014	Mapkapk2	-0.378065	0.935535	S
246060	Cdkn1c	289089	Ivns1abp	0.158267	-0.950759	S
81772	Rps9	289143	Mrps14	0.42633	-0.953523	S
24239	Cacna1c	289185	Creg1	0.919309	-0.524372	W
287645	Snf8	289508	Rchy1	0.93739	-0.689512	W
24914	Lox	289759	Myl7	0.941381	-0.319616	W
25490	Nedd8	289810	RGD1560600	0.940788	-0.269596	W
29257	Rpl9	289810	RGD1560600	0.938872	-0.75567	W
24818	Tcp1	290046	Hnrnpc	0.935628	-0.516433	W
117855	Sf1	290046	Hnrnpc	0.930181	-0.191391	W
84550	Slc24a2	290244	Mcpt3	0.54958	-0.93665	S
64828	B4galnt1	290354	Pdlim2	0.932409	-0.565895	W
116510	Timp1	290354	Pdlim2	0.939125	-0.595944	W
287177	Ergic1	290364	Itm2b	0.810829	-0.92831	S
81772	Rps9	290641	Rpl18a	-0.270916	0.96616	S
24158	Acadm	290668	RGD1308759	-0.584205	0.912908	S
252886	Foxd4	290850	Mrps31	-0.0236423	0.933714	S
24867	Vcsa1	290986	Agtpbp1	-0.922522	0.253221	W
25660	Cd28	290986	Agtpbp1	0.15335	-0.956965	S
24312	Dhfr	291133	Aldh5a1	-0.793283	0.91479	S
25501	Nxph1	291133	Aldh5a1	-0.0761009	0.948602	S
29224	Cbr1	291133	Aldh5a1	0.619241	-0.968631	S
29507	Cox7a2	291133	Aldh5a1	-0.31881	0.954806	S
64203	Bcat2	291133	Aldh5a1	0.529988	-0.919978	S
65137	Ruvbl1	291133	Aldh5a1	0.47076	-0.913658	S
80849	Inpp4a	291133	Aldh5a1	0.380102	-0.918292	S
114705	Rgs14	291133	Aldh5a1	-0.556127	0.932206	S
64347	Sncg	291245	Actn2	-0.602465	0.949002	S
81772	Rps9	291245	Actn2	-0.385483	0.924416	S
58961	Azin1	291434	Rpl17	0.367564	-0.933921	S
25061	Crabp1	291445	Megf10	0.934963	-0.359681	W
170568	Dmbt1	291445	Megf10	0.940568	-0.29563	W
171152	Taf9b	291534	Rnmt	0.453562	-0.953628	S
171451	Mosc2	291541	Cidea	-0.206329	0.931971	S
25731	Syt3	291863	LOC291863	0.948439	-0.186288	W
81756	Rab13	291863	LOC291863	0.924329	-0.124625	W
81772	Rps9	292028	Kars	-0.181682	0.958826	S
24450	Hmgcs2	292077	Sult5a1	0.952102	-0.132561	W
25061	Crabp1	292077	Sult5a1	0.919474	-0.153681	W
291133	Aldh5a1	292498	Vom2r-ps24	-0.916038	0.694928	W
29560	Hif1a	292866	Klk1b21	0.918154	-0.184155	W
288088	Ndufb4	292866	Klk1b21	-0.948843	0.172402	W
54311	Timm17a	292889	Med25	-0.917074	0.26312	W
29619	Btg2	292892	Irf3	-0.0960083	0.939077	S
116654	Exoc4	293104	Eed	-0.918666	0.366447	W
171152	Taf9b	293104	Eed	0.618235	-0.942723	S
54284	Pitx2	293114	Tmem126b	0.124094	-0.925735	S
81772	Rps9	293114	Tmem126b	0.745278	-0.909675	S
288620	Cct6a	293130	Ndufc2	-0.928885	0.317331	W
25284	Amacr	293130	Ndufc2	-0.627068	0.96259	S
171547	Crispld2	293130	Ndufc2	0.285062	-0.91748	S
287177	Ergic1	293130	Ndufc2	-0.407155	0.952193	S
50662	Runx1	293144	Pold3	0.922703	-0.634287	W
25320	Gast	293152	Art2b	0.951102	-0.445988	W
25107	Avpr1a	293152	Art2b	-0.135266	0.937665	S
171547	Crispld2	293155	RGD1311634	-0.0456259	0.97143	S
171451	Mosc2	293186	Lyve1	-0.945425	0.743154	W
266680	St18	293186	Lyve1	0.963662	-0.443279	W
24385	Gck	293186	Lyve1	0.347134	-0.91636	S
24967	Psmb9	293186	Lyve1	-0.151933	0.931467	S
25488	Ndufa5	293186	Lyve1	0.0843622	-0.921562	S
54250	Fgf2	293186	Lyve1	0.624044	-0.935146	S
58835	Phgdh	293186	Lyve1	0.352865	-0.917743	S
64390	Prpsap1	293186	Lyve1	-0.635389	0.91556	S
64539	Ndufv3l	293186	Lyve1	-0.675751	0.931092	S
79129	Cyba	293186	Lyve1	-0.765566	0.9136	S
94271	Atp5j	293186	Lyve1	0.243967	-0.924355	S
117055	Gjb4	293186	Lyve1	0.679543	-0.911665	S
287069	Trap1	293186	Lyve1	0.341151	-0.92289	S
24867	Vcsa1	293418	Rpl27a	0.920359	-0.612691	W
79127	Dck	293418	Rpl27a	-0.928389	0.521722	W
171547	Crispld2	293481	Tufm	0.0263298	-0.921267	S
54311	Timm17a	293494	Ccdc95	-0.918339	0.47962	W
94197	Rab14	293508	Prkacb	0.12942	-0.921131	S
24867	Vcsa1	293526	Ate1	-0.936901	0.357759	W
89776	Slc22a7	293526	Ate1	-0.625196	0.91482	S
171152	Taf9b	293652	Ndufs8	-0.65137	0.952347	S
24236	C4bpb	293711	Hrasls5	-0.919838	0.153541	W
84050	Enpp2	293711	Hrasls5	0.964707	-0.256749	W
24182	Agtr2	293711	Hrasls5	-0.185742	0.926189	S
24659	Pmch	293711	Hrasls5	-0.245716	0.925168	S
24849	Tpi1	293711	Hrasls5	-0.675236	0.929386	S
24851	Tpm1	293711	Hrasls5	-0.688524	0.950091	S
25255	Dyrk1a	293711	Hrasls5	0.401339	-0.93275	S
25423	Ctsc	293711	Hrasls5	0.693005	-0.922543	S
25438	Eno3	293711	Hrasls5	-0.570427	0.924441	S
56781	Myl1	293711	Hrasls5	-0.714977	0.945971	S
65262	Atp5a1	293711	Hrasls5	-0.691096	0.943126	S
81641	Anpep	293711	Hrasls5	0.62492	-0.952347	S
116550	Atp5c1	293711	Hrasls5	-0.461912	0.948792	S
171087	Brp44l	293711	Hrasls5	-0.412069	0.920307	S
29619	Btg2	293949	RGD1310475	-0.615876	0.921202	S
25664	Pparg	293967	Smc5	0.78415	-0.930723	S
293711	Hrasls5	294228	RT1-S3	0.121504	-0.925005	S
24492	Igl	294251	Ncr3	0.930129	-0.343703	W
252857	Rapgef4	294254	Hspa1b	-0.675899	0.92059	S
64473	Bpnt1	294269	RT1-Da	0.924733	-0.719216	W
24640	Pfkfb2	294269	RT1-Da	0.529765	-0.929541	S
24656	Prl4a1	294269	RT1-Da	0.53073	-0.930482	S
54248	Dgkb	294269	RT1-Da	0.165546	-0.930403	S
155151	Coro1a	294269	RT1-Da	-0.477198	0.917339	S
287721	Vat1	294269	RT1-Da	-0.0628705	0.931426	S
29476	Glg1	294270	RT1-Db1	-0.299967	0.934138	S
24565	Abcc1	294274	Hla-dma	-0.917275	0.590448	W
25493	Nfkbia	294274	Hla-dma	-0.919836	0.444268	W
64192	Qdpr	294274	Hla-dma	-0.916096	0.433937	W
24379	Gad1	294274	Hla-dma	0.655994	-0.911573	S
24592	Nf1	294274	Hla-dma	0.65137	-0.914327	S
25688	Clcn1	294321	Slc37a1	0.573842	-0.937623	S
117018	Kcnh2	294321	Slc37a1	0.41604	-0.938973	S
25304	Comp	294333	RGD1311257	-0.348044	0.936247	S
25504	Oxt	294390	Zufsp	-0.185728	0.924086	S
81655	Dync1li2	294797	Il7r	-0.521567	0.921307	S
60331	Atxn3	294810	Tars	0.319062	-0.937327	S
81772	Rps9	294846	Zfp622	-0.567993	0.922858	S
81782	Soat1	294964	Ndufb5	-0.943241	0.243701	W
170837	Snrk	295105	Schip1	-0.578303	0.951874	S
25507	Pcsk6	295625	Pkp4	0.945607	-0.255161	W
286978	Tmsbl1	295922	Mtch2	0.943568	-0.505749	W
59074	Stx8	295975	RGD1565840	0.521214	-0.921085	S
25284	Amacr	296136	Nphp1	-0.479689	0.922952	S
83476	Cyr61	296234	Cyss	0.927552	-0.431092	W
83781	Lgals3	296234	Cyss	0.503107	-0.926296	S
94268	Efna1	296350	Serinc3	-0.0937313	0.932953	S
171152	Taf9b	296570	Edf1	-0.516544	0.954013	S
81772	Rps9	296596	Rpl7a	-0.0327329	0.950994	S
171152	Taf9b	296596	Rpl7a	-0.121817	0.922682	S
25490	Nedd8	296883	Rpa3	0.940714	-0.147293	W
29707	Gabra5	296957	Zc3hc1	-0.618719	0.912073	S
286963	Cyp2d5	297439	V1ra12	0.927452	-0.276328	W
24694	Pth	297439	V1ra12	-0.142207	0.925609	S
25477	Lhcgr	297597	Ing4	-0.932988	0.317608	W
58942	Cacnb4	297671	RGD1559532	-0.44327	0.920378	S
24225	Bdnf	297903	Fam92a1	0.513046	-0.915726	S
25330	Lipe	298069	Col15a1	0.570919	-0.93598	S
79127	Dck	298098	Pole3	0.922122	-0.482736	W
25258	Glycam1	298098	Pole3	0.169284	-0.927081	S
25710	Cd3d	298098	Pole3	0.683611	-0.934145	S
170751	Xpnpep1	298199	Adfp	-0.923771	0.153378	W
65161	Litaf	298199	Adfp	-0.827902	0.941066	S
83781	Lgals3	298199	Adfp	-0.298702	0.937525	S
289211	Fcgr2b	298199	Adfp	-0.225506	0.928521	S
114590	Ubqln1	298201	RGD1311249	0.97264	-0.415674	W
64194	Insig1	298201	RGD1311249	0.627858	-0.948099	S
24516	Jun	298426	Nsun4	0.918521	-0.329066	W
24666	Ppm1a	298426	Nsun4	0.919198	-0.485618	W
24838	Tnnt3	298426	Nsun4	-0.925148	0.336	W
24851	Tpm1	298426	Nsun4	-0.927338	0.591486	W
25348	Rps29	298426	Nsun4	-0.941196	0.639623	W
25423	Ctsc	298426	Nsun4	0.943419	-0.658242	W
25673	Anxa5	298426	Nsun4	0.93759	-0.728981	W
29184	Cd36	298426	Nsun4	0.919228	-0.64997	W
56781	Myl1	298426	Nsun4	-0.939785	0.511904	W
58854	Psmb4	298426	Nsun4	-0.916769	0.643165	W
59102	Rpa2	298426	Nsun4	0.939711	-0.579418	W
63996	Smc1a	298426	Nsun4	0.923845	-0.52305	W
114705	Rgs14	298426	Nsun4	-0.914543	0.605581	W
116967	Magt1	298426	Nsun4	0.919018	-0.460038	W
140866	Dgka	298426	Nsun4	0.919152	-0.607202	W
296488	Ola1	298426	Nsun4	0.912443	-0.588041	W
25329	Lhb	298426	Nsun4	-0.162404	0.919311	S
25335	Mmp7	298426	Nsun4	-0.0835139	0.949692	S
81643	Atic	298426	Nsun4	-0.447031	0.954439	S
252942	Myh8	298657	Car6	-0.339756	0.924946	S
89776	Slc22a7	299075	Trappc6b	-0.123049	0.928857	S
81772	Rps9	299154	Churc1	0.811428	-0.922275	S
252857	Rapgef4	299201	Dlst	-0.925338	0.768913	W
25242	Arnt	299204	Nek9	0.961924	-0.239583	W
24765	Scg2	299246	Ttc8	-0.393444	0.917875	S
81809	Tgfb2	299270	Serpina6	0.937712	-0.021646	W
24906	LOC24906	299351	Ighe	0.916468	-0.557923	W
29667	Sfrs5	299351	Ighe	0.928313	-0.225558	W
60460	Hspa2	299351	Ighe	0.236442	-0.917694	S
25394	Bfsp1	299509	Myo1a	0.914223	-0.458572	W
24422	Gsta2	299511	Rdh2	0.92939	-0.230325	W
29430	Hap1	299511	Rdh2	0.934933	-0.574477	W
29500	Slc10a2	299511	Rdh2	0.918502	-0.385258	W
25504	Oxt	299608	Mbrl	0.368642	-0.920611	S
83503	Polr2f	299805	Cnot2	0.25518	-0.931032	S
116657	Cplx2	299954	Ndufb9	-0.701809	0.911165	S
24409	Grin2a	299971	Atp6v1c1	-0.948849	0.534411	W
83781	Lgals3	300079	Rpl3	-0.140217	0.97719	S
54242	Cpa3	300211	Fkbp11	-0.685639	0.911723	S
25490	Nedd8	300266	Cbx5	0.931414	-0.323225	W
24412	Grin2d	300266	Cbx5	-0.429233	0.943862	S
29147	Jag2	300441	Tmem205	0.92121	-0.558736	W
292666	LOC292666	300441	Tmem205	0.222536	-0.924337	S
50662	Runx1	300675	RGD1307682	0.640094	-0.938484	S
25665	Scn5a	300678	Cd3g	0.942766	-0.506151	W
29482	Slc1a2	300678	Cd3g	0.931437	-0.323474	W
81668	Gnrhr	300678	Cd3g	0.930875	-0.361838	W
296234	Cyss	300678	Cd3g	0.911746	-0.708424	W
113960	Cdc42bpb	300678	Cd3g	0.374744	-0.918353	S
50662	Runx1	300783	RGD1565496	0.605447	-0.926038	S
25394	Bfsp1	300850	Gsta4	-0.581797	0.967724	S
116596	Map3k8	300974	Mrpl3	-0.927999	0.337681	W
64347	Sncg	300974	Mrpl3	0.688437	-0.909888	S
24583	Myh3	301081	Zdhhc3	0.286688	-0.923484	S
25061	Crabp1	301082	Cdcp1	0.968481	-0.292488	W
58942	Cacnb4	301082	Cdcp1	-0.124135	0.940463	S
29743	Slc25a1	301124	LOC301124	-0.932469	0.0567588	W
81772	Rps9	301252	Hsp90ab1	-0.0324804	0.94168	S
171152	Taf9b	301252	Hsp90ab1	-0.0854822	0.930982	S
24949	Syn1	301552	Mrpl44	-0.916802	0.315009	W
25483	Msx2	301552	Mrpl44	-0.95166	0.572968	W
29651	Aldh1a7	301552	Mrpl44	-0.912808	0.688636	W
81707	Mmp14	301552	Mrpl44	-0.939023	0.241383	W
81737	Ntf3	301552	Mrpl44	-0.951403	0.603246	W
116671	Cdk5r1	301552	Mrpl44	-0.616289	0.923912	S
116657	Cplx2	302941	Fam100a	0.980143	-0.53777	W
252857	Rapgef4	303164	Zfp692	-0.929191	0.0325905	W
25731	Syt3	303242	Dnahc2	0.913977	-0.693765	W
83808	Ugt2b36	303274	Phf12	-0.443347	0.918609	S
25660	Cd28	303292	Ankfy1	0.91964	-0.749865	W
83826	Nr5a1	303292	Ankfy1	0.91264	-0.543503	W
171152	Taf9b	303292	Ankfy1	-0.197321	0.919752	S
64317	Gpx3	303369	Lig3	0.471814	-0.954509	S
288691	RGD1562674	303369	Lig3	-0.0984124	0.945582	S
300149	Ncaph2	303369	Lig3	-0.20963	0.93787	S
29525	Pitpna	303572	RGD1563746	0.23412	-0.939551	S
60666	Gpd1	303572	RGD1563746	0.0851835	-0.947662	S
117255	Ptpn12	303607	Ddx42	0.186002	-0.918177	S
25731	Syt3	303745	Sirt7	0.944535	-0.56972	W
117548	Kif1b	303792	Klhl22	0.965128	-0.331626	W
29252	Gzmm	303887	Muc4	0.929928	-0.276252	W
25600	Utrn	303970	Bbx	0.615962	-0.95086	S
25639	Fkbp1a	303970	Bbx	-0.309765	0.916933	S
81672	Grm7	303970	Bbx	0.276163	-0.9195	S
114595	Csn1s2a	303970	Bbx	0.384875	-0.936252	S
288656	Arl6ip4	303970	Bbx	0.258831	-0.917144	S
64353	Pdlim5	304019	Tbc1d23	0.60197	-0.922545	S
24174	Adra2b	304396	LOC304396	-0.522639	0.923814	S
83476	Cyr61	304496	Orai1	0.920677	-0.257719	W
117255	Ptpn12	304496	Orai1	0.93854	-0.25064	W
81772	Rps9	304496	Orai1	-0.319299	0.922696	S
171152	Taf9b	304496	Orai1	-0.0368725	0.942362	S
24867	Vcsa1	304578	Alkbh2	-0.927046	0.413441	W
114116	Cdc42bpa	304578	Alkbh2	0.950295	-0.600811	W
64360	Mrpl23	304648	Asf1b	-0.932873	0.0660547	W
117548	Kif1b	304805	Cyb5r1	0.952205	-0.0720501	W
170837	Snrk	304805	Cyb5r1	0.933292	-0.354434	W
59074	Stx8	304859	Dhx9	0.935379	-0.721736	W
25660	Cd28	304887	Ralgps2	-0.264435	0.926927	S
60434	Bcl2l2	305164	Wdfy3	0.41742	-0.917433	S
60460	Hspa2	305604	Efemp1	-0.612008	0.967095	S
25242	Arnt	305895	Wdr23	0.937231	-0.388062	W
117255	Ptpn12	305895	Wdr23	0.93827	-0.5686	W
117548	Kif1b	305895	Wdr23	0.977938	-0.108266	W
170837	Snrk	305895	Wdr23	0.916311	-0.296843	W
171152	Taf9b	306030	Med4	-0.31472	0.925388	S
25150	Fyn	306204	Flnb	0.928894	-0.386333	W
140675	Gabra4	306204	Flnb	0.927824	-0.487924	W
293497	Kctd13	306270	Oxnad1	-0.911305	0.622933	W
301124	LOC301124	306270	Oxnad1	0.94055	-0.101394	W
29589	Pou3f4	306270	Oxnad1	-0.617339	0.941578	S
117179	Cuzd1	306270	Oxnad1	-0.148479	0.937843	S
289874	RGD1306508	306270	Oxnad1	-0.566937	0.964874	S
81809	Tgfb2	306508	Mfhas1	0.920587	-0.154695	W
117266	Krt14l	306771	Fbxo23	0.966871	-0.100766	W
25660	Cd28	306998	Cdc2l5	0.954455	-0.696094	W
89776	Slc22a7	307151	Bmi1	-0.439096	0.91483	S
24399	Glud1	307614	Cdh16	-0.9312	0.110462	W
114024	Acsl3	307614	Cdh16	0.966139	-0.108852	W
290354	Pdlim2	307614	Cdh16	0.90993	-0.701534	W
298657	Car6	307614	Cdh16	0.927629	-0.0315302	W
29209	Casq2	307614	Cdh16	-0.298165	0.933971	S
25414	Bcar1	307649	Ciapin1	0.924246	-0.361388	W
140940	Arf3	307649	Ciapin1	0.930723	-0.516053	W
295213	S100a13	307649	Ciapin1	0.0117734	-0.929749	S
24660	Pmp22	307858	Ldhd	-0.93637	0.648125	W
24852	Tpm4	307858	Ldhd	-0.947689	0.412664	W
24410	Grin2b	307858	Ldhd	-0.559714	0.939596	S
24505	Ins1	307858	Ldhd	-0.822782	0.928425	S
24797	Sst	307858	Ldhd	-0.470802	0.917596	S
24817	Hnf1a	307858	Ldhd	-0.576772	0.923521	S
29205	Syngr1	307858	Ldhd	-0.51255	0.961999	S
60629	Unc5a	307858	Ldhd	-0.520065	0.933412	S
64390	Prpsap1	307858	Ldhd	0.402502	-0.954819	S
171299	Foxd1	307858	Ldhd	-0.526079	0.915401	S
207127	LOC207127	307858	Ldhd	-0.484695	0.922851	S
245919	Impg2	307858	Ldhd	-0.229425	0.928994	S
287245	Olr1398	307858	Ldhd	-0.602067	0.913389	S
287287	Il4	307858	Ldhd	-0.490957	0.91336	S
287698	Krt1-5	307858	Ldhd	-0.669925	0.932503	S
288656	Arl6ip4	307858	Ldhd	-0.795814	0.921183	S
289759	Myl7	307858	Ldhd	-0.767175	0.933576	S
301082	Cdcp1	307858	Ldhd	-0.607129	0.912877	S
301509	Tns1	307858	Ldhd	-0.801683	0.910044	S
25096	Pld1	308069	Slc12a7	0.919342	-0.648684	W
24400	Gnb1	308069	Slc12a7	-0.592283	0.938159	S
24513	Ivd	308069	Slc12a7	0.298881	-0.924641	S
24551	Mdh1	308069	Slc12a7	0.30337	-0.941568	S
24936	Cd9	308069	Slc12a7	-0.456039	0.94482	S
25519	Ppp1r1c	308069	Slc12a7	0.693452	-0.91947	S
29224	Cbr1	308069	Slc12a7	-0.12835	0.937775	S
29257	Rpl9	308069	Slc12a7	-0.526517	0.913988	S
29426	Rps4x	308069	Slc12a7	-0.451204	0.930057	S
29624	Alox5ap	308069	Slc12a7	-0.126912	0.919235	S
54250	Fgf2	308069	Slc12a7	0.349663	-0.93649	S
58835	Phgdh	308069	Slc12a7	0.531049	-0.942424	S
81764	Rpl10	308069	Slc12a7	-0.6568	0.92423	S
94165	Cabin1	308069	Slc12a7	0.12722	-0.930661	S
117543	Decr1	308069	Slc12a7	-0.233994	0.925113	S
287069	Trap1	308069	Slc12a7	0.658537	-0.926457	S
287177	Ergic1	308069	Slc12a7	0.00195563	-0.974771	S
291133	Aldh5a1	308069	Slc12a7	0.149453	-0.923944	S
293130	Ndufc2	308069	Slc12a7	0.0504971	-0.955766	S
294964	Ndufb5	308069	Slc12a7	0.10406	-0.927741	S
81772	Rps9	308173	Kif13a	0.45869	-0.929599	S
29268	Tpsb2	308336	Zfp580	0.955301	-0.398682	W
170568	Dmbt1	308392	Strn4	0.92284	-0.32017	W
29268	Tpsb2	308473	Samd4b	0.923963	-0.20637	W
24817	Hnf1a	308565	Klk8	0.958751	-0.213255	W
24864	Pgc	308565	Klk8	0.928306	-0.457626	W
25428	Cyp7a1	308565	Klk8	0.926078	-0.0448256	W
25457	Gpr1	308565	Klk8	0.914739	-0.520315	W
25647	Il7	308565	Klk8	0.962612	-0.224733	W
58835	Phgdh	308565	Klk8	0.942375	-0.65278	W
60444	Kcnt1	308565	Klk8	0.932054	-0.424489	W
60461	Sprr1a	308565	Klk8	0.921021	-0.514972	W
81820	Doc2b	308565	Klk8	0.929885	-0.287674	W
116568	Ggt1	308565	Klk8	0.913589	-0.461395	W
257634	Lhx1	308565	Klk8	0.914321	-0.460253	W
24782	Slc9a1	308690	Ndn	-0.472163	0.932308	S
117276	Pfkfb3	308690	Ndn	-0.507	0.918642	S
259224	Npw	308690	Ndn	-0.459348	0.931329	S
25061	Crabp1	308853	Olr37	0.94112	-0.435125	W
116654	Exoc4	308869	MGC72560	0.923204	-0.174755	W
29264	Clip2	309001	RGD1311624	0.917563	-0.471252	W
29147	Jag2	309146	Fam18b	-0.925599	0.387856	W
171152	Taf9b	309146	Fam18b	0.587942	-0.933413	S
79211	Gabrg3	309255	Mtmr10	-0.924149	0.216325	W
25319	Fth1	309255	Mtmr10	-0.172097	0.936579	S
25489	Nedd4	309255	Mtmr10	0.119051	-0.940551	S
25493	Nfkbia	309255	Mtmr10	0.752928	-0.915012	S
25573	Ube2i	309255	Mtmr10	0.155281	-0.923294	S
29675	Psmb2	309255	Mtmr10	0.361197	-0.917189	S
287642	Slc35b1	309255	Mtmr10	0.194936	-0.942726	S
294254	Hspa1b	309255	Mtmr10	0.0792358	-0.945125	S
58942	Cacnb4	309288	Rorb	-0.284195	0.932274	S
60335	Tgm1	309574	Olr1687	0.9124	-0.633695	W
57233	Isl2	309621	RT1-Ba	0.932162	-0.415033	W
60391	Nrxn1	309621	RT1-Ba	0.92565	-0.451867	W
65172	Limk1	309621	RT1-Ba	0.913386	-0.663095	W
246760	Mafk	309621	RT1-Ba	0.930839	-0.0568179	W
286987	LOC286987	309621	RT1-Ba	0.916643	-0.290924	W
24640	Pfkfb2	309621	RT1-Ba	0.673162	-0.92791	S
24837	Tnnt2	309621	RT1-Ba	-0.252589	0.926831	S
25133	Pcdhb12	309621	RT1-Ba	0.395846	-0.932212	S
29706	Gabra2	309621	RT1-Ba	0.580756	-0.928643	S
79239	Hmox2	309621	RT1-Ba	0.493684	-0.965224	S
155151	Coro1a	309621	RT1-Ba	-0.170696	0.955469	S
300724	Fbxo22	309622	RT1-Bb	-0.207984	0.946449	S
29676	Psmb3	310071	Ercc8	0.303239	-0.922504	S
286964	Hsd17b6	310288	Hps3	0.942415	-0.207568	W
114114	Dnm1l	310344	Plk4	-0.959366	0.192038	W
116665	Rere	310348	RGD1307509	-0.935638	0.149929	W
29667	Sfrs5	310588	Tchh	0.923507	-0.0839128	W
50662	Runx1	310626	Tmem79	0.912511	-0.732058	W
59074	Stx8	310659	Rfx5	0.83632	-0.935112	S
50552	Zfp292	310803	Extl2	-0.912147	0.542802	W
29394	Gcm1	311299	Aven	-0.0989239	0.920905	S
83476	Cyr61	311328	Fam82c	0.919812	-0.358042	W
24224	Bcl2	311362	Frmd5	0.918159	-0.444977	W
65185	Sult1c1	311362	Frmd5	0.921675	-0.355244	W
81677	Itpka	311362	Frmd5	0.936323	-0.55446	W
117552	Ptpn23	311362	Frmd5	0.919759	-0.492636	W
29210	Epha3	311437	Rassf2	0.922006	-0.106527	W
300732	Pstpip1	311437	Rassf2	-0.931947	0.540793	W
57305	Uts2r	311437	Rassf2	0.252841	-0.919631	S
81511	Lat	311437	Rassf2	-0.168407	0.93613	S
287427	Trappc1	311547	Fkhl18	-0.918418	0.208793	W
24471	Hspb1	311547	Fkhl18	0.0929087	-0.921698	S
60664	Pik3r3	311547	Fkhl18	0.4432	-0.952156	S
83476	Cyr61	311807	Bmyc	0.939421	-0.327964	W
117255	Ptpn12	311807	Bmyc	0.928719	-0.222208	W
94268	Efna1	311844	Ccbl1	0.280176	-0.917754	S
293152	Art2b	312273	LOC312273	0.322063	-0.927955	S
293186	Lyve1	312310	RGD1559747	0.920291	-0.130132	W
192239	Svs3	312440	Jmjd1a	-0.16959	0.928483	S
309622	RT1-Bb	312495	Cyp26b1	0.739009	-0.917762	S
65049	Megf6	312503	Smyd5	0.528763	-0.975847	S
29460	Tesk1	312563	Prickle2	0.930891	-0.686292	W
117255	Ptpn12	312710	Cops7a	0.933109	-0.228924	W
24718	Reln	312812	Eps8	0.928568	-0.761682	W
81809	Tgfb2	312812	Eps8	0.928923	-0.618646	W
54223	Adcy4	312812	Eps8	0.535639	-0.933456	S
300678	Cd3g	312981	Asph	0.923654	-0.671776	W
117255	Ptpn12	313241	Mcart1	0.26245	-0.955157	S
311437	Rassf2	313264	Trim32	0.759927	-0.913095	S
246212	Sipa1l1	313278	RGD1561090	0.930217	-0.622431	W
63997	Slc29a1	313308	Thoc2	0.927785	-0.434861	W
29248	Tnni3	313421	C8b	0.927616	-0.0739032	W
24934	Klrk1	313598	Zmym4	0.0718207	-0.954294	S
288620	Cct6a	313678	Prdm2	0.926321	-0.135212	W
293130	Ndufc2	313678	Prdm2	-0.936142	0.644781	W
310856	Ppa2	313678	Prdm2	-0.919915	0.382023	W
29707	Gabra5	313729	Errfi1	-0.486009	0.925761	S
286964	Hsd17b6	313771	Gltpd1	-0.0013432	0.923253	S
24517	Junb	313837	RGD1562284	-0.554767	0.924824	S
29189	Fdx1	313837	RGD1562284	0.391711	-0.945597	S
260321	Fkbp4	313837	RGD1562284	-0.309255	0.940597	S
89776	Slc22a7	313838	Cdc42ep3	-0.0687334	0.953752	S
60460	Hspa2	313843	Galm	0.0888723	-0.944552	S
308069	Slc12a7	313843	Galm	0.311843	-0.921141	S
25459	Hmgb1	313845	Sos1	0.922515	-0.377814	W
83781	Lgals3	313929	Ncoa1	0.9567	-0.084799	W
116665	Rere	313961	Smc6l1	-0.958404	0.0729909	W
117548	Kif1b	313961	Smc6l1	-0.922991	0.404344	W
83508	Timeless	314214	RGD1305721	0.929096	-0.275321	W
309255	Mtmr10	314322	Fos	0.133233	-0.923019	S
59074	Stx8	314352	Sel1l	0.720062	-0.948566	S
25731	Syt3	314374	Foxn3	0.0895936	-0.938426	S
24174	Adra2b	314543	Gulp1	-0.764114	0.908545	S
59074	Stx8	315055	Dennd3	0.220501	-0.92538	S
246060	Cdkn1c	315055	Dennd3	0.642789	-0.936671	S
25461	Hrh2	315119	Mfng	0.934762	-0.15337	W
171499	Tpte2	315119	Mfng	0.911853	-0.616424	W
29308	Arl4a	315119	Mfng	-0.294959	0.922219	S
83826	Nr5a1	315165	Naga	0.916277	-0.667327	W
307614	Cdh16	315167	Ndufa6	0.926127	-0.539341	W
83503	Polr2f	315326	Tenc1	-0.912025	0.567484	W
116665	Rere	315326	Tenc1	0.922795	-0.320639	W
117255	Ptpn12	315326	Tenc1	0.937458	-0.239363	W
81772	Rps9	315326	Tenc1	-0.471179	0.936267	S
311299	Aven	315394	Kbtbd3	-0.101561	0.92618	S
25490	Nedd8	315447	Chordc1	0.925529	-0.58105	W
54284	Pitx2	315447	Chordc1	0.316312	-0.931532	S
116674	Jundm2	315447	Chordc1	-0.503139	0.931601	S
81772	Rps9	315463	RGD1309188	0.491127	-0.913729	S
170837	Snrk	315463	RGD1309188	-0.529875	0.945806	S
29265	Mcpt1	315571	Olr1280	0.914568	-0.506489	W
64828	B4galnt1	315571	Olr1280	0.919899	-0.581473	W
171547	Crispld2	315571	Olr1280	0.0840706	-0.929752	S
294269	RT1-Da	315571	Olr1280	0.447489	-0.924296	S
309621	RT1-Ba	315571	Olr1280	0.58549	-0.93403	S
25454	Gfra1	315573	Olr1307	0.92683	-0.669856	W
60434	Bcl2l2	315573	Olr1307	-0.266553	0.939646	S
24408	Grin1	315593	Tmem136	-0.929498	0.0752477	W
192269	Sub1	315697	Imp3	-0.169281	0.933461	S
64347	Sncg	315714	Loxl1	-0.467582	0.930687	S
50662	Runx1	316153	Sult1c2a	0.937081	-0.525152	W
81772	Rps9	316344	Rev1	0.648206	-0.923766	S
171152	Taf9b	316344	Rev1	0.469545	-0.930096	S
25664	Pparg	316406	RGD1306941	0.54654	-0.931115	S
29568	Map2k5	316412	Als2cr4	0.371328	-0.936887	S
293067	Zfand6	316412	Als2cr4	-0.409257	0.927479	S
301388	RGD1562317	316412	Als2cr4	-0.680581	0.93413	S
304019	Tbc1d23	316412	Als2cr4	-0.40575	0.938462	S
25284	Amacr	316530	RGD735175	0.67132	-0.911908	S
29667	Sfrs5	316628	Asb1	0.937779	-0.614084	W
286963	Cyp2d5	316628	Asb1	0.918208	-0.426684	W
171152	Taf9b	317335	Ddx3x	0.471432	-0.95015	S
58977	Ppp1r1a	337868	Myod1	-0.916333	0.729974	W
84486	Sf3b1	337868	Myod1	0.924108	-0.0563561	W
191572	Ahnak	337868	Myod1	0.924128	-0.636696	W
246070	Cyp2c6	337868	Myod1	-0.956935	0.388226	W
287701	Krt14	337868	Myod1	0.91326	-0.711365	W
290447	Mycbp2	337868	Myod1	0.941223	-0.624035	W
294912	Tloc1	337868	Myod1	0.933432	-0.500276	W
313308	Thoc2	337868	Myod1	0.917431	-0.280039	W
313845	Sos1	337868	Myod1	0.931166	-0.590818	W
288652	Rilpl2	337868	Myod1	0.527523	-0.918912	S
29619	Btg2	337920	Naglt1	-0.384331	0.940745	S
170907	Tpo1	338401	Crip2	0.943323	-0.224929	W
24189	Aldoa	338401	Crip2	-0.379894	0.931142	S
24328	Ef1	338401	Crip2	-0.0221323	0.921876	S
24383	Gapdh	338401	Crip2	-0.427139	0.942833	S
25205	Il6st	338401	Crip2	-0.181469	0.949725	S
25307	Cst3	338401	Crip2	-0.0688094	0.951474	S
25538	Rps5	338401	Crip2	-0.0123902	0.940815	S
26962	Rpl8	338401	Crip2	-0.31698	0.918151	S
29276	Csrp1	338401	Crip2	-0.015033	0.949027	S
29328	Gpx4	338401	Crip2	-0.776261	0.957241	S
29425	Psmb5	338401	Crip2	-0.413825	0.931931	S
54227	Arpc1b	338401	Crip2	-0.186472	0.966712	S
64205	Arbp	338401	Crip2	-0.476746	0.930483	S
64362	Des	338401	Crip2	-0.0691343	0.959764	S
64391	Dapk3	338401	Crip2	-0.32936	0.922834	S
64638	Rpl28	338401	Crip2	-0.319561	0.9561	S
81772	Rps9	338401	Crip2	-0.0905398	0.935473	S
81773	Rps10	338401	Crip2	-0.56946	0.934334	S
83789	Rps2	338401	Crip2	-0.34309	0.93108	S
85242	Pola2	338401	Crip2	-0.492951	0.926227	S
114558	Becn1	338401	Crip2	0.254995	-0.921983	S
114562	Cdc37	338401	Crip2	-0.315486	0.92871	S
117533	Gmpr	338401	Crip2	-0.224236	0.925595	S
171082	Atp5g2	338401	Crip2	-0.475301	0.935594	S
245981	Rpl15	338401	Crip2	-0.400431	0.963073	S
289014	Mapkapk2	338401	Crip2	-0.405369	0.920658	S
290641	Rpl18a	338401	Crip2	-0.36292	0.92447	S
294846	Zfp622	338401	Crip2	-0.34305	0.920785	S
296596	Rpl7a	338401	Crip2	-0.292525	0.955851	S
301252	Hsp90ab1	338401	Crip2	-0.0969311	0.967505	S
313845	Sos1	338401	Crip2	0.710106	-0.925709	S
316344	Rev1	338401	Crip2	0.100021	-0.936821	S
29252	Gzmm	360243	Top2a	0.933436	-0.0753727	W
25494	Nid1	360420	Rdh7	0.931065	-0.427602	W
25737	Pcna	360420	Rdh7	-0.913302	0.628104	W
29254	Mgll	360420	Rdh7	0.920884	-0.439213	W
305552	RGD1309501	360420	Rdh7	0.936225	-0.143767	W
116665	Rere	360426	Pla2g6	0.942564	-0.449725	W
171152	Taf9b	360462	Ntan1	-0.102644	0.960325	S
81772	Rps9	360504	LOC360504	-0.48139	0.914944	S
293711	Hrasls5	360543	Myh4	-0.765396	0.926105	S
252857	Rapgef4	360677	RGD1311925	0.467265	-0.925454	S
25279	Cyp24a1	360757	RGD1307396	0.39202	-0.934823	S
24818	Tcp1	360820	Pxn	0.943265	-0.310849	W
117255	Ptpn12	360820	Pxn	0.975233	-0.25474	W
117255	Ptpn12	360961	Mxd4	0.9259	-0.12138	W
117548	Kif1b	360961	Mxd4	0.959006	-0.320529	W
79127	Dck	360993	Smek2	0.918137	-0.649494	W
117255	Ptpn12	361004	RGD1309414	0.916813	-0.594632	W
117855	Sf1	361004	RGD1309414	0.934154	-0.292092	W
25284	Amacr	361004	RGD1309414	0.437104	-0.935928	S
307858	Ldhd	361005	Chchd1	-0.575879	0.932465	S
25648	Slc7a1	361064	R3hcc1	0.980755	-0.0391585	W
288620	Cct6a	361070	Xpo7	0.959071	-0.252072	W
63840	Per2	361074	Slc25a30	0.924914	-0.716423	W
25041	P2rx6	361074	Slc25a30	-0.283841	0.935751	S
25697	Ctsl	361074	Slc25a30	0.591792	-0.947987	S
64160	Basp1	361092	Stk24	-0.414126	0.930422	S
29257	Rpl9	361151	Ufsp2	0.926269	-0.0943104	W
29147	Jag2	361213	Sptlc1	0.928903	-0.0809834	W
117255	Ptpn12	361213	Sptlc1	0.961142	-0.0823636	W
83826	Nr5a1	361213	Sptlc1	0.799063	-0.916135	S
25660	Cd28	361256	Svil	0.371089	-0.942556	S
25203	Ccnb1	361351	Hdhd2	0.248216	-0.947134	S
64538	Ilkap	361351	Hdhd2	0.0615134	-0.922366	S
81772	Rps9	361367	Amfr	0.183835	-0.943515	S
117255	Ptpn12	361381	Rad23a	0.916249	-0.343568	W
25547	St8sia3	361381	Rad23a	0.485017	-0.925378	S
64347	Sncg	361381	Rad23a	-0.566428	0.920461	S
81772	Rps9	361381	Rad23a	-0.368019	0.92845	S
83803	Prkab1	361419	Lrrc50	-0.78129	0.910731	S
25410	Cebpe	361523	Cyp2b2	0.353431	-0.938677	S
117255	Ptpn12	361532	Sirt2	0.943475	-0.25038	W
117548	Kif1b	361532	Sirt2	0.934873	-0.334918	W
64828	B4galnt1	361538	Prodh2	0.961642	-0.230736	W
81772	Rps9	361596	Idh2	-0.324964	0.947302	S
171152	Taf9b	361596	Idh2	-0.352483	0.941535	S
338401	Crip2	361596	Idh2	-0.307253	0.935019	S
298426	Nsun4	361624	RGD1306959	-0.423857	0.920325	S
29147	Jag2	361628	Eif4g2_predicted	-0.93391	0.377568	W
25490	Nedd8	361659	Plekha1	0.932358	-0.189377	W
301552	Mrpl44	361705	Cnih2	-0.325108	0.936733	S
58942	Cacnb4	361733	Ms4a8a	-0.174971	0.923102	S
94268	Efna1	361774	RGD1306116	-0.757824	0.91587	S
171152	Taf9b	361774	RGD1306116	0.0661045	-0.920873	S
81760	Grk1	361778	Sfxn4	-0.913465	0.513229	W
316412	Als2cr4	361778	Sfxn4	-0.107297	0.921228	S
83476	Cyr61	361801	Rxrb	0.930305	-0.202209	W
25504	Oxt	361805	RGD1306917	0.0102199	-0.931615	S
25731	Syt3	361809	Zfp523	0.929805	-0.36636	W
25023	Prkcb1	361814	Sfrs3	0.922728	-0.0395209	W
171114	Ndrg2	361814	Sfrs3	-0.938448	0.0475149	W
288774	Stat2	361814	Sfrs3	-0.942538	0.0672893	W
25493	Nfkbia	361818	Rsph1	0.92451	-0.421118	W
29131	Cart	361818	Rsph1	-0.928558	0.414378	W
245986	Gng8	361818	Rsph1	-0.259607	0.929061	S
296959	Cpa2	361818	Rsph1	-0.23219	0.926445	S
307498	Pura	361818	Rsph1	0.284836	-0.92523	S
294254	Hspa1b	361825	Smarcb1	-0.921233	0.592906	W
64664	Arl3	361825	Smarcb1	-0.133171	0.926438	S
64670	Gabarapl2	361825	Smarcb1	0.0631807	-0.966028	S
114561	Pitpnb	361825	Smarcb1	0.63894	-0.965433	S
114766	Phb2	361825	Smarcb1	0.580679	-0.937432	S
171499	Tpte2	361825	Smarcb1	-0.379524	0.918566	S
266601	Tomm20	361825	Smarcb1	0.779013	-0.925102	S
291844	Setd6	361825	Smarcb1	0.257621	-0.922507	S
293067	Zfand6	361825	Smarcb1	0.0544012	-0.930053	S
293104	Eed	361825	Smarcb1	0.294615	-0.931794	S
304019	Tbc1d23	361825	Smarcb1	0.000270248	-0.928536	S
311661	Zfp64	361825	Smarcb1	0.510624	-0.92496	S
316412	Als2cr4	361825	Smarcb1	0.43506	-0.939154	S
246332	Uhmk1	361840	Spock2	0.223878	-0.927314	S
64538	Ilkap	361848	Ddx50	0.950129	-0.696485	W
117263	Psmc1	361967	Ppid	0.447082	-0.91472	S
286924	Gnat3	362036	Ank2	0.924995	-0.567037	W
171152	Taf9b	362081	Fbxw5	-0.452211	0.935466	S
25490	Nedd8	362134	RGD1303272	0.938445	-0.160684	W
117548	Kif1b	362162	Arfgap2	0.915485	-0.391959	W
29677	Psmc3	362164	Harbi1	0.917988	-0.330165	W
25284	Amacr	362164	Harbi1	0.355239	-0.921399	S
29257	Rpl9	362164	Harbi1	-0.129626	0.936788	S
29619	Btg2	362164	Harbi1	0.379471	-0.929006	S
287177	Ergic1	362164	Harbi1	0.535205	-0.927642	S
308069	Slc12a7	362164	Harbi1	-0.170571	0.938587	S
94195	S100a9	362182	Rcn1	0.942595	-0.503561	W
24646	Abcb1b	362201	Ccndbp1	-0.939905	0.246964	W
50554	Smad4	362227	Dtd1	0.954633	-0.617996	W
337868	Myod1	362227	Dtd1	0.91875	-0.172196	W
25203	Ccnb1	362228	Nat5	0.346611	-0.917162	S
117033	Mmp12	362282	Pck1	0.755616	-0.920382	S
64529	Ctsb	362324	RGD1308432	0.934563	-0.821535	W
300901	Plod2	362324	RGD1308432	0.0384968	-0.937901	S
307649	Ciapin1	362324	RGD1308432	0.63343	-0.940142	S
81809	Tgfb2	362325	Mdfic	-0.913682	0.492341	W
83476	Cyr61	362332	Flnc	0.919945	-0.198755	W
117255	Ptpn12	362332	Flnc	0.942263	-0.338421	W
81772	Rps9	362332	Flnc	-0.417395	0.924993	S
313678	Prdm2	362344	Ndufb2	-0.950638	0.290439	W
361778	Sfxn4	362450	Prp2	-0.926525	0.754133	W
24383	Gapdh	362463	Fgfr1op2	-0.160927	0.91983	S
25266	Pdgfa	362463	Fgfr1op2	-0.60581	0.946554	S
25545	Sepw1	362463	Fgfr1op2	-0.482525	0.935681	S
29338	Prdx2	362463	Fgfr1op2	-0.570426	0.922308	S
29425	Psmb5	362463	Fgfr1op2	-0.475894	0.930952	S
29666	Psmb6	362463	Fgfr1op2	-0.411101	0.915606	S
50871	Hpcal1	362463	Fgfr1op2	-0.204188	0.922827	S
64362	Des	362463	Fgfr1op2	-0.198071	0.921287	S
64391	Dapk3	362463	Fgfr1op2	-0.473554	0.940865	S
64514	Eif2b1	362463	Fgfr1op2	-0.115505	0.925166	S
83806	Psmd1	362463	Fgfr1op2	0.349976	-0.94938	S
114108	Pdlim3	362463	Fgfr1op2	-0.177311	0.964352	S
114562	Cdc37	362463	Fgfr1op2	-0.32479	0.937131	S
116652	Cacna1s	362463	Fgfr1op2	-0.418386	0.94878	S
116684	Oplah	362463	Fgfr1op2	-0.0772446	0.939182	S
117028	Bin1	362463	Fgfr1op2	-0.233424	0.926554	S
117287	Park7	362463	Fgfr1op2	-0.562529	0.957334	S
161476	Hspb2	362463	Fgfr1op2	-0.491544	0.915498	S
170667	Atp6v0c	362463	Fgfr1op2	-0.142072	0.922742	S
245925	LOC245925	362463	Fgfr1op2	0.217007	-0.930342	S
287122	Rpl3l	362463	Fgfr1op2	-0.227258	0.94964	S
288584	Fis1	362463	Fgfr1op2	-0.436422	0.931427	S
293104	Eed	362463	Fgfr1op2	0.139233	-0.970534	S
293652	Ndufs8	362463	Fgfr1op2	-0.464961	0.929354	S
296350	Serinc3	362463	Fgfr1op2	0.108316	-0.93839	S
296570	Edf1	362463	Fgfr1op2	-0.291446	0.932755	S
304496	Orai1	362463	Fgfr1op2	-0.211376	0.929823	S
309146	Fam18b	362463	Fgfr1op2	0.358347	-0.943369	S
313139	Slc35a1	362463	Fgfr1op2	0.31393	-0.936525	S
317335	Ddx3x	362463	Fgfr1op2	0.0681212	-0.960078	S
360504	LOC360504	362463	Fgfr1op2	-0.0280082	0.924458	S
29483	Slc1a3	362517	Mrpl50	-0.457899	0.917084	S
85248	Kif3c	362517	Mrpl50	-0.488563	0.934406	S
29252	Gzmm	362576	RGD1305347	0.94014	-0.285496	W
298199	Adfp	362588	Ndufs5	0.678475	-0.920274	S
293186	Lyve1	362600	Adprhl2	0.164002	-0.925281	S
307858	Ldhd	362600	Adprhl2	-0.494204	0.917428	S
338401	Crip2	362631	Rpl11	-0.0420568	0.922	S
24498	Il6	362650	Fblim1	0.937223	-0.181789	W
25061	Crabp1	362650	Fblim1	0.924223	-0.0568888	W
54282	Padi1	362653	Ctrc	0.927698	-0.198399	W
286928	Abi2	362653	Ctrc	0.972621	-0.182611	W
170837	Snrk	362711	RGD1311324	0.948118	-0.245077	W
64828	B4galnt1	362760	Galntl1	0.922752	-0.353945	W
297597	Ing4	362778	RGD1308470	-0.924741	0.216537	W
25258	Glycam1	362790	RGD1308350	0.936673	-0.187364	W
25547	St8sia3	362795	LOC362795	0.909325	-0.738007	W
116674	Jundm2	362795	LOC362795	0.769626	-0.913097	S
170837	Snrk	362795	LOC362795	0.485877	-0.936151	S
24158	Acadm	362817	Cdk2	-0.96513	0.613946	W
50552	Zfp292	362817	Cdk2	-0.715097	0.927536	S
81613	Ceacam1	362861	Slc41a2	-0.0653146	0.929507	S
24790	Sp1	362862	Tra1	0.922531	-0.164233	W
81741	Pctk1	362862	Tra1	0.929138	-0.705421	W
83764	Flot2	362862	Tra1	0.943063	-0.584009	W
114203	Sh2b2	362862	Tra1	0.938626	-0.597521	W
117277	Epn1	362862	Tra1	0.92073	-0.397617	W
313139	Slc35a1	362862	Tra1	-0.945906	0.699351	W
24508	Irf1	362862	Tra1	0.319821	-0.920476	S
24517	Junb	362862	Tra1	0.46399	-0.960809	S
24582	Myh11	362862	Tra1	0.663608	-0.930871	S
25205	Il6st	362862	Tra1	0.526584	-0.923355	S
25387	Arrb1	362862	Tra1	-0.143336	0.981021	S
25518	Ppia	362862	Tra1	0.00859411	-0.968487	S
64060	Vps33b	362862	Tra1	-0.264029	0.925574	S
65166	Sec11a	362862	Tra1	0.0362917	-0.927742	S
81743	Pde2a	362862	Tra1	0.650184	-0.922228	S
81745	Pdpk1	362862	Tra1	0.267274	-0.922878	S
81822	Actb	362862	Tra1	0.00532965	-0.9226	S
116636	Eif4ebp1	362862	Tra1	0.636327	-0.917325	S
252921	Tubg1	362862	Tra1	0.439434	-0.913925	S
287388	RGD1310324	362862	Tra1	-0.369626	0.925916	S
287642	Slc35b1	362862	Tra1	0.63153	-0.910659	S
293481	Tufm	362862	Tra1	-0.372405	0.927148	S
296313	Myl9	362862	Tra1	0.501711	-0.938694	S
117255	Ptpn12	362867	Mybpc1	0.937851	-0.341498	W
117855	Sf1	362867	Mybpc1	0.926591	-0.329002	W
25547	St8sia3	362867	Mybpc1	0.512733	-0.926025	S
25664	Pparg	362867	Mybpc1	-0.643492	0.945632	S
25418	Dpysl3	362883	Slc35e3	-0.511196	0.94924	S
286963	Cyp2d5	362950	Rbm9	0.963157	-0.0194291	W
294269	RT1-Da	362950	Rbm9	0.923557	-0.233719	W
25660	Cd28	362952	Eif3d	-0.458345	0.924085	S
24694	Pth	363016	RGD1309534	-0.174057	0.939842	S
54259	Inpp5d	363058	Cadm1	0.914035	-0.609208	W
64830	Unc13b	363210	Phf3	0.913598	-0.688084	W
362325	Mdfic	363210	Phf3	-0.696327	0.937607	S
24450	Hmgcs2	363216	Cnnm4	0.941468	-0.540484	W
25731	Syt3	363216	Cnnm4	0.934034	-0.577774	W
58942	Cacnb4	363216	Cnnm4	-0.105924	0.943865	S
362862	Tra1	363272	Pde6d	0.917907	-0.281905	W
116674	Jundm2	363278	Atg16l1	-0.496818	0.915663	S
117263	Psmc1	363283	Cops8	0.711087	-0.917394	S
54259	Inpp5d	363332	Ubxd1	0.418177	-0.919745	S
307858	Ldhd	363332	Ubxd1	-0.385734	0.929232	S
309621	RT1-Ba	363546	Olr1362	0.255688	-0.937884	S
311437	Rassf2	363546	Olr1362	0.689515	-0.927138	S
64157	Ddah1	363872	Znf498	0.948806	-0.250422	W
58945	Dynll1	363875	Rac1	0.933956	-0.389893	W
361074	Slc25a30	364396	Arl11	0.453648	-0.941911	S
298426	Nsun4	364885	RGD1561455	-0.958325	0.311177	W
171529	Kif2c	365388	Psmd13	-0.459828	0.925619	S
24818	Tcp1	365396	Ssh3	0.936253	-0.23505	W
25504	Oxt	365458	RGD1309482	-0.00311237	0.932689	S
24765	Scg2	365755	Tbl1xr1	-0.76722	0.970168	S
94195	S100a9	365909	LOC365909	0.938875	-0.305084	W
117255	Ptpn12	366169	Rtf1	0.922716	-0.147446	W
25126	Stat5b	366169	Rtf1	0.608013	-0.914726	S
24694	Pth	366693	Rbm25	0.461769	-0.927315	S
81809	Tgfb2	366792	Mettl7b	0.946523	-0.482343	W
81759	Renbp	366894	Trhde	-0.582401	0.911395	S
365389	Lrrc56	367034	Zfp426	-0.921364	0.0470824	W
81639	Alox15	367034	Zfp426	-0.483549	0.944561	S
171162	Reg3a	367034	Zfp426	-0.0517849	0.932661	S
311621	Tomm34	367034	Zfp426	-0.619992	0.914248	S
362019	RGD1310209	367034	Zfp426	-0.535672	0.932709	S
50554	Smad4	367235	RGD1304927	0.953198	-0.248271	W
171451	Mosc2	367264	Stat4	-0.924276	0.318244	W
24252	Cebpa	367586	IgG-2a	0.954727	-0.162361	W
24291	Ctrb1	367586	IgG-2a	0.932832	-0.268149	W
24581	Mycs	367586	IgG-2a	0.928355	-0.601782	W
24598	Nos1	367586	IgG-2a	0.938293	-0.418619	W
24767	Scnn1b	367586	IgG-2a	0.927811	-0.519711	W
24916	Zfp179	367586	IgG-2a	0.951932	-0.762966	W
25117	Hsd11b2	367586	IgG-2a	0.952832	-0.550399	W
25229	Chrm1	367586	IgG-2a	0.945521	-0.107008	W
25329	Lhb	367586	IgG-2a	0.940777	-0.28682	W
25698	Ass1	367586	IgG-2a	0.924876	-0.389838	W
29182	Cdh22	367586	IgG-2a	0.97373	-0.239992	W
29508	Nfya	367586	IgG-2a	0.950204	-0.233764	W
54254	Gata4	367586	IgG-2a	0.935191	-0.402338	W
54323	Arc	367586	IgG-2a	0.923207	-0.53089	W
59314	Camk2n2	367586	IgG-2a	0.917062	-0.368422	W
60448	Htr1f	367586	IgG-2a	0.940736	-0.194285	W
60461	Sprr1a	367586	IgG-2a	0.912787	-0.546085	W
64055	Guca2b	367586	IgG-2a	0.979069	-0.543925	W
79011	Camkv	367586	IgG-2a	0.967644	-0.398419	W
81828	Zp2	367586	IgG-2a	0.951932	-0.345422	W
84020	Kcnq1	367586	IgG-2a	0.943946	-0.406518	W
84023	Ptger4	367586	IgG-2a	0.935693	-0.288754	W
84685	Ppp1r9a	367586	IgG-2a	0.924084	-0.515597	W
85253	Plg	367586	IgG-2a	0.967719	-0.438329	W
114588	Cdh4	367586	IgG-2a	0.929824	-0.614623	W
171297	Nlgn3	367586	IgG-2a	0.972626	-0.606722	W
287698	Krt1-5	367586	IgG-2a	0.911199	-0.690142	W
291445	Megf10	367586	IgG-2a	0.927677	-0.59801	W
291863	LOC291863	367586	IgG-2a	0.936233	-0.228159	W
292077	Sult5a1	367586	IgG-2a	0.939911	-0.336682	W
362282	Pck1	367586	IgG-2a	0.926504	-0.422224	W
363216	Cnnm4	367586	IgG-2a	0.95183	-0.49603	W
54319	Ezr	367586	IgG-2a	-0.164887	0.935762	S
117556	Sv2b	367586	IgG-2a	-0.293784	0.93895	S
298098	Pole3	367586	IgG-2a	0.177683	-0.939147	S
300079	Rpl3	367586	IgG-2a	-0.662771	0.913454	S
362697	RGD1565310	367949	RGD1560171	-0.936871	0.00247929	W
29462	Avpr1b	367949	RGD1560171	-0.207254	0.964718	S
361725	Scgb2a2	367949	RGD1560171	-0.317083	0.917795	S
117548	Kif1b	373542	Stk25	0.92968	-0.352193	W
171152	Taf9b	373542	Stk25	-0.313566	0.985504	S
362463	Fgfr1op2	373542	Stk25	-0.193278	0.944357	S
25258	Glycam1	405207	Olr837	0.923607	-0.680107	W
29713	Kcnj5	405334	Olr1370	0.927526	-0.205368	W
294269	RT1-Da	405334	Olr1370	0.930302	-0.586413	W
81809	Tgfb2	405997	Olr1530	0.937042	-0.116896	W
64828	B4galnt1	406161	C4-2	-0.319423	0.91599	S
246060	Cdkn1c	406162	Notch4	-0.121173	0.921632	S
293186	Lyve1	406230	Rpp21	-0.343431	0.937983	S
54284	Pitx2	493810	Capza2	0.375417	-0.967942	S
117018	Kcnh2	494343	Tacstd2	0.96097	-0.106323	W
295975	RGD1565840	494343	Tacstd2	-0.924771	0.104144	W
405207	Olr837	494343	Tacstd2	0.939116	-0.0714546	W
171152	Taf9b	494445	Sfrs2	0.223481	-0.925607	S
29707	Gabra5	494500	Yc2	-0.0365843	0.947126	S
54259	Inpp5d	494500	Yc2	0.0793068	-0.944201	S
362517	Mrpl50	494500	Yc2	-0.189448	0.924589	S
25544	Sele	497039	Amy2	-0.535783	0.926563	S
84411	Ick	497039	Amy2	-0.115867	0.9475	S
296470	RGD1310660	497039	Amy2	-0.292497	0.958401	S
361705	Cnih2	497039	Amy2	-0.57614	0.926464	S
338401	Crip2	497813	LOC497813	-0.280541	0.950752	S
50554	Smad4	497991	Med1	0.47941	-0.934641	S
64347	Sncg	498174	Gbas	0.591305	-0.928422	S
287177	Ergic1	498174	Gbas	-0.0791383	0.946997	S
29667	Sfrs5	498256	Ier5	0.921236	-0.122727	W
307858	Ldhd	498256	Ier5	-0.375675	0.930415	S
64665	Flot1	498600	Fam32a	0.921778	-0.813887	W
24525	Kras	498600	Fam32a	0.543614	-0.93079	S
24666	Ppm1a	498600	Fam32a	0.180323	-0.924445	S
24672	Ppp2ca	498600	Fam32a	0.452144	-0.934732	S
25352	Sod3	498600	Fam32a	0.452901	-0.923891	S
25489	Nedd4	498600	Fam32a	0.391269	-0.938209	S
25493	Nfkbia	498600	Fam32a	0.451822	-0.91408	S
25508	Pam	498600	Fam32a	0.178259	-0.938896	S
25530	Rab12	498600	Fam32a	0.562539	-0.937906	S
25701	Mxi1	498600	Fam32a	0.603678	-0.925714	S
25725	Prkar1a	498600	Fam32a	0.369514	-0.936061	S
29672	Psma5	498600	Fam32a	0.254995	-0.964539	S
29675	Psmb2	498600	Fam32a	0.338004	-0.934227	S
58854	Psmb4	498600	Fam32a	-0.15707	0.955221	S
64310	Arf1	498600	Fam32a	0.678515	-0.923667	S
64474	Hdlbp	498600	Fam32a	0.642414	-0.938319	S
64631	Ube2g1	498600	Fam32a	0.40153	-0.949607	S
64831	Ireb2	498600	Fam32a	0.181112	-0.92995	S
81524	Nfix	498600	Fam32a	0.77934	-0.957063	S
81774	Rps11	498600	Fam32a	-0.400417	0.938511	S
81800	St13	498600	Fam32a	0.469038	-0.946351	S
83708	Mybph	498600	Fam32a	0.726073	-0.911827	S
83823	Gipc1	498600	Fam32a	0.715808	-0.935851	S
94201	Cdk4	498600	Fam32a	0.0490364	-0.949819	S
113894	Sqstm1	498600	Fam32a	0.702976	-0.942013	S
114124	Akap1	498600	Fam32a	0.678646	-0.938771	S
114846	Gsto1	498600	Fam32a	0.00421832	-0.926862	S
124323	Rps23	498600	Fam32a	-0.511491	0.940582	S
192272	Acot2	498600	Fam32a	0.564435	-0.921151	S
252879	Cdc2l1	498600	Fam32a	0.616771	-0.91203	S
287633	Lrrc59	498600	Fam32a	0.391502	-0.95347	S
287642	Slc35b1	498600	Fam32a	0.75418	-0.926027	S
290046	Hnrnpc	498600	Fam32a	0.651542	-0.949813	S
312710	Cops7a	498600	Fam32a	0.577432	-0.949279	S
360820	Pxn	498600	Fam32a	0.607028	-0.918234	S
361256	Svil	498600	Fam32a	0.545971	-0.930606	S
54311	Timm17a	498642	RGD1561067	0.0201482	-0.962715	S
60577	Slc15a2	498654	Adam5	0.938881	-0.212664	W
25268	Proc	499057	RGD1565566	0.915398	-0.665614	W
29545	Uchl1	499171	Klf13	0.940395	-0.745802	W
59323	Erbb4	499171	Klf13	0.92995	-0.157288	W
115769	Tjp2	499171	Klf13	0.949797	-0.273564	W
24471	Hspb1	499171	Klf13	0.181634	-0.931611	S
117034	Ptf1a	499171	Klf13	0.349403	-0.916527	S
361074	Slc25a30	499185	Mrps11	-0.307286	0.924666	S
316005	Arih2	499204	RGD1559690	-0.927313	0.618775	W
25664	Pparg	499657	RGD1562234	0.0678613	-0.949444	S
29563	Crabp2	499782	LOC499782	-0.925449	0.605006	W
338401	Crip2	499782	LOC499782	-0.0397115	0.959595	S
24906	LOC24906	500450	Tpm2	-0.637711	0.922869	S
362463	Fgfr1op2	500450	Tpm2	-0.113925	0.963618	S
54223	Adcy4	500538	Ybx1	0.149236	-0.936821	S
362324	RGD1308432	500538	Ybx1	-0.833321	0.91903	S
24906	LOC24906	500707	Tc2n	0.0258245	-0.9331	S
286978	Tmsbl1	500801	Cyp4f17	0.926863	-0.118141	W
24797	Sst	500860	LOC500860	0.293348	-0.921087	S
25600	Utrn	500860	LOC500860	0.543258	-0.942372	S
25639	Fkbp1a	500860	LOC500860	-0.146346	0.925001	S
114595	Csn1s2a	500860	LOC500860	0.22825	-0.936192	S
24914	Lox	501015	Fam148b	0.922229	-0.456706	W
24765	Scg2	501086	RGD1565421	-0.435542	0.920107	S
24773	Sftpa1	501449	LOC501449	0.0290979	-0.929607	S
117258	Cntn1	501449	LOC501449	0.472104	-0.933465	S
192155	Sftpb	501449	LOC501449	0.539135	-0.920104	S
24818	Tcp1	501546	LOC501546	0.921144	-0.358339	W
498600	Fam32a	501546	LOC501546	0.37056	-0.96879	S
116665	Rere	501569	RGD1564799	-0.916132	0.380455	W
117255	Ptpn12	501569	RGD1564799	-0.94043	0.150829	W
117548	Kif1b	501569	RGD1564799	-0.945249	0.313585	W
24224	Bcl2	502002	RGD1564878	0.924044	-0.659802	W
60416	Pfkp	502002	RGD1564878	0.967165	-0.365888	W
81677	Itpka	502002	RGD1564878	0.925111	-0.00874055	W
170943	Slc25a10	502002	RGD1564878	0.92057	-0.393276	W
311362	Frmd5	502002	RGD1564878	0.935615	-0.278223	W
25125	Stat3	502359	Hbe2	-0.918079	0.235421	W
117255	Ptpn12	619579	Nrbp	0.96358	-0.365845	W
117548	Kif1b	619579	Nrbp	0.971651	-0.176843	W
498600	Fam32a	619579	Nrbp	0.700741	-0.924173	S
25117	Hsd11b2	641523	LOC641523	0.919484	-0.612294	W
25329	Lhb	641523	LOC641523	0.926104	-0.329842	W
25569	Trh	641523	LOC641523	0.919566	-0.282751	W
25698	Ass1	641523	LOC641523	0.91791	-0.310666	W
29182	Cdh22	641523	LOC641523	0.948723	-0.337403	W
54254	Gata4	641523	LOC641523	0.922659	-0.381942	W
60563	Hr	641523	LOC641523	0.945255	-0.261694	W
64055	Guca2b	641523	LOC641523	0.926654	-0.54952	W
83784	Agxt2	641523	LOC641523	0.959608	-0.389147	W
84685	Ppp1r9a	641523	LOC641523	0.921273	-0.449403	W
85253	Plg	641523	LOC641523	0.92238	-0.517912	W
171297	Nlgn3	641523	LOC641523	0.961431	-0.642735	W
266674	Cyp4a8	641523	LOC641523	0.918556	-0.242471	W
286987	LOC286987	641523	LOC641523	0.919424	-0.329534	W
291445	Megf10	641523	LOC641523	0.92623	-0.577476	W
292077	Sult5a1	641523	LOC641523	0.960934	-0.414347	W
363216	Cnnm4	641523	LOC641523	0.94435	-0.545923	W
501072	RGD1562373	641523	LOC641523	0.921499	-0.400889	W
29518	Lgals7	641523	LOC641523	-0.083547	0.924658	S
54319	Ezr	641523	LOC641523	-0.0901144	0.922213	S
114593	Nppc	641523	LOC641523	0.372631	-0.946737	S
298098	Pole3	641523	LOC641523	0.187859	-0.91818	S
25080	Apoa4	641625	Line	0.92944	-0.43878	W
29272	Dpp6	641625	Line	0.941203	-0.598614	W
55939	Apom	641625	Line	0.916695	-0.642751	W
81644	Opn1sw	641625	Line	0.946541	-0.303603	W
305711	Olr1606	641625	Line	0.92362	-0.0174399	W
84484	Slc4a4	641625	Line	0.554925	-0.929845	S
140547	Echs1	641659	Tpcr12	-0.916751	0.330563	W
24408	Grin1	652955	LOC652955	0.44813	-0.915714	S
293711	Hrasls5	652955	LOC652955	0.493234	-0.914389	S
361778	Sfxn4	678741	LOC678741	-0.267355	0.945485	S
25420	Cryab	680324	LOC680324	-0.947235	0.331367	W
58854	Psmb4	680324	LOC680324	-0.91991	0.405355	W
116545	Pou6f1	680324	LOC680324	0.915645	-0.539791	W
313494	Tln1	680324	LOC680324	0.920593	-0.407147	W
25354	Sstr5	680404	C1ql3	0.936154	-0.338775	W
[truncated: 2,049 more rows]
